# Supplementary material for: Different Paths, Similar Pressures: Divergent Drivers of Genetic Diversity Despite Convergent Genomic Signatures of Selection in Response to Urban Intensity in Two Oligolectic Bee Species
Source: Mol Ecol. 2026 May 8;35:e70370. doi: 10.1111/mec.70370 (PMC13156532; doi:10.1111/mec.70370)
Supplement: Supplementary file 2 — Table S8: Urban intensity‐associated SNPs detected using LFMM in Andrena florea . The contig and SNP position are reported. Table S9: Urban intensity‐associated SNPs detected using LFMM in Andrena vaga . The contig and SNP position are reported. Table S10: Urban intensity‐associated SNPs detected using Gradient forest in Andrena florea . The contig and SNP position are reported. Table S11: Urban intensity‐associated SNPs detected using Gradient forest in Andrena vaga . The contig and SNP position are reported. Table S12: Urban intensity‐associated SNPs detected using LFMM and Gradient forest (LFMM ∩ GF) in Andrena florea . The contig and SNP position are reported. Table S13: Urban intensity‐associated SNPs detected using LFMM and Gradient forest (LFMM ∩ GF) in Andrena vaga . The contig and SNP position are reported. Table S14: Annotation of the genes identified to be associated with urban intensity using LFMM ∩ GF in Andrena florea . The contig, SNP position, gene and protein are reported. Table S15: Annotation of the genes identified to be associated with urban intensity using LFMM ∩ GF in Andrena florea . The contig, SNP position, gene and protein are reported. Table S16: Gene ontology enrichment analysis of LFMM ∩ GF urban intensity‐associated SNPs in Andrena florea . GO.ID: GO.ID: Identifier for the Gene Ontology term. Term: Description or name of the GO term associated with the GO.ID. Annotated: The total number of genes in the background set that are annotated with the specific GO term. Significant: Number of genes in our list of interest that are annotated with the specific GO term. Expected: This is the number of genes one would expect to be annotated with the specific GO term in our list of interest if there were no enrichment. It is calculated based on the proportion of genes annotated with the GO term in the background set. p‐value: Statistical significance of the enrichment of the GO term in our list of interest. Table S17: Gene ontology enrichment analy [file MEC-35-e70370-s001.xlsx]

## Sheet: List of Tables
Supplemental Information for:
Different paths, similar pressures: divergent drivers of genetic diversity despite convergent genomic signatures of selection in response to urban intensity in two oligolectic bee species
Lucie M. Baltz, Hanna Gardein, Henri Greil, Robert J. Paxton, Panagiotis Theodorou
List of supplementary data table excel file
Table S8. Urban intensity-associated SNPs detected using LFMM in Andrena florea. The contig and SNP position are reported.
Table S9.Urban intensity-associated SNPs detected using LFMM in Andrena vaga. The contig and SNP position are reported.
Table S10. Urban intensity-associated SNPs detected using Gradient forest in Andrena florea. The contig and SNP position are reported.
Table S11. Urban intensity-associated SNPs detected using Gradient forest in Andrena vaga. The contig and SNP position are reported.
Table S12. Urban intensity-associated SNPs detected using LFMM and Gradient forest (LFMM ∩ GF) in Andrena florea. The contig and SNP position are reported.
Table S13. Urban intensity-associated SNPs detected using LFMM and Gradient forest (LFMM ∩ GF) in Andrena vaga. The contig and SNP position are reported.
Table S14. Annotation of the genes identified to be associated with urban intensity using LFMM ∩ GF in Andrena florea. The contig, SNP position, gene and protein are reported.
Table S15. Annotation of the genes identified to be associated with urban intensity using LFMM ∩ GF in Andrena florea. The contig, SNP position, gene and protein are reported.
Table S16. Gene ontology enrichment analysis of LFMM ∩ GF urban intensity associated SNPs in Andrena florea. GO.ID: GO.ID: Identifier for the Gene Ontology term. Term: Description or name of the GO term associated with the GO.ID. Annotated: The total number of genes in the background set that are annotated with the specific GO term. Significant: Number of genes in our list of interest that are an…
Table S17. Gene ontology enrichment analysis of LFMM ∩ GF urban intensity associated SNPs in Andrena vaga. GO.ID: Identifier for the Gene Ontology term. Term: Description or name of the GO term associated with the GO.ID. Annotated: The total number of genes in the background set that are annotated with the specific GO term. Significant: Number of genes in our list of interest that are annotated w…
Table S18. Gene ontology enrichment analysis of LFMM ∩ GF ∩ nSL SNPs in Andrena florea. GO.ID: GO.ID: Identifier for the Gene Ontology term. Term: Description or name of the GO term associated with the GO.ID. Annotated: The total number of genes in the background set that are annotated with the specific GO term. Significant: Number of genes in our list of interest that are annotated with the spec…
Table S19. Gene ontology enrichment analysis of LFMM ∩ GF ∩ nSL SNPs in Andrena vaga. GO.ID: Identifier for the Gene Ontology term. Term: Description or name of the GO term associated with the GO.ID. Annotated: The total number of genes in the background set that are annotated with the specific GO term. Significant: Number of genes in our list of interest that are annotated with the specific GO t…
Table S20. Urban intensity-associated sequence orthologues between Andrena florea and Andrena vaga. The species, contig ID, SNP position, and corresponding orthologue group are reported.
Table S21. Annotation of the genes identified to be associated with urban intensity in both Andrena florea and Andrena vaga. The gene and protein are reported.
Table S22. Gene ontology enrichment analysis of LFMM ∩ GF urban intensity associated SNPs in Andrena florea and Andrena vaga. GO.ID: Identifier for the Gene Ontology term. Term: Description or name of the GO term associated with the GO.ID. Annotated: The total number of genes in the background set that are annotated with the specific GO term. Significant: Number of genes in our list of interest t…

## Sheet: TableS8
Table S8. Urban intensity-associated SNPs detected using LFMM in Andrena florea. The contig and SNP position (POS) are reported.
Contig	POS
WUC29454_np1212	65123
WUC27808_np1212	12304
WSC28005_np1212	17342
WSC28743_np1212	221299
WSC28743_np1212	221326
WUC29411_np1212	29519
WUC29411_np1212	44546
WUC29575_np1212	43910
WUC29954_np1212	42005
WSC29686_np1212	3468
WUC29561_np1212	119
WUC29561_np1212	2896
WUC29561_np1212	5531
WUC29561_np1212	6364
WUC29561_np1212	73624
WUC28621_np1212	3606
WUC29524_np1212	16375
WSC28244_np1212	9354
WSC28244_np1212	9357
WSC29447_np1212	15975
WSC29447_np1212	15976
WSC29447_np1212	15978
WSC29447_np1212	34553
WSC29447_np1212	37524
WSC29447_np1212	94956
WSC29447_np1212	107627
WSC29447_np1212	111341
WSC29447_np1212	111451
WUC29856_np1212	29449
WUC29114_np1212	38238
WUC30274_np1212	18645
WUC30274_np1212	38738
WUC30274_np1212	78958
WUC29577_np1212	39988
WSC19963_np1212	38894
WUC28709_np1212	10466
WUC28709_np1212	12279
WUC28709_np1212	16563
WUC29388_np1212	21243
WUC29525_np1212	20741
WUC29525_np1212	22379
WUC29525_np1212	24807
WUC29525_np1212	24837
WSC28959_np1212	105981
WSC28959_np1212	130275
WSC29973_np1212	115379
WSC29973_np1212	222516
WSC29973_np1212	222526
WSC29973_np1212	222751
WSC29973_np1212	222798
WSC29973_np1212	223144
WSC29973_np1212	223620
WSC29973_np1212	224023
WSC29973_np1212	224050
WSC29973_np1212	286847
WSC29973_np1212	294107
WSC29175_np1212	286428
WUC29551_np1212	70328
WUC30114_np1212	36402
WSC30119_np1212	57717
WUC30206_np1212	2664
WSC28747_np1212	22005
WSC28747_np1212	30322
WSC28747_np1212	30330
WSC28747_np1212	30388
WUC29412_np1212	16683
WSC28018_np1212	38521
WSC28018_np1212	123788
WSC28877_np1212	23607
WUC28120_np1212	10394
WUC28120_np1212	10399
WSC29664_np1212	38321
WUC28143_np1212	59854
WSC28702_np1212	51925
WSC28702_np1212	52243
WUC28680_np1212	10713
WUC28680_np1212	10715
WUC28680_np1212	33279
WSC28269_np1212	61553
WUC30239_np1212	21048
WUC29394_np1212	25459
WUC28861_np1212	5051
WUC29558_np1212	12618
WUC28905_np1212	31530
WUC28905_np1212	31576
WUC30245_np1212	5359
WUC30245_np1212	5382
WUC30245_np1212	39219
WUC29189_np1212	121499
WUC28582_np1212	6239
WUC28582_np1212	56010
WUC28582_np1212	56112
WUC28582_np1212	56196
WSC5666_np1212	19999
WSC5666_np1212	20057
WSC5666_np1212	58451
WUC29708_np1212	32341
WUC29498_np1212	16219
WUC28069_np1212	48086
WUC28728_np1212	34923
WSC28906_np1212	38405
WSC28906_np1212	40868
WUC28939_np1212	49467
WUC28939_np1212	49469
WUC28491_np1212	1109
WSC28157_np1212	103282
WSC28717_np1212	11314
WSC28717_np1212	11733
WSC28717_np1212	11869
WSC28717_np1212	13949
WSC28717_np1212	40697
WSC27901_np1212	21858
WUC28485_np1212	6668
WUC29156_np1212	50787
WUC29156_np1212	52602
WUC29156_np1212	56978
WUC29156_np1212	57201
WUC29156_np1212	57737
WUC29156_np1212	96220
WUC29156_np1212	97427
WSC29909_np1212	7070
WUC28517_np1212	38015
WUC29120_np1212	14542
WSC28536_np1212	56875
WSC29421_np1212	15006
WUC29637_np1212	16770
WUC29637_np1212	16789
WUC29665_np1212	9079
WUC27786_np1212	3265
WUC27786_np1212	28593
WUC30121_np1212	2475
WUC29611_np1212	57943
WUC27780_np1212	985
WUC27780_np1212	37429
WUC27780_np1212	37430
WUC27780_np1212	37437
WUC27780_np1212	37438
WUC28519_np1212	23020
WUC28519_np1212	38581
WUC28519_np1212	39458
WUC28519_np1212	39475
WUC29608_np1212	34655
WUC27785_np1212	18149
WUC27785_np1212	22417
WSC28145_np1212	20880
WSC28145_np1212	82677
WSC28145_np1212	109540
WSC28145_np1212	109584
WUC29886_np1212	30964
WSC27790_np1212	29074
WSC27790_np1212	66055
WSC27790_np1212	89639
WSC27790_np1212	91923
WSC27790_np1212	92855
WSC27790_np1212	95840
WSC29563_np1212	25819
WSC28987_np1212	6350
WSC28987_np1212	17345
WSC28987_np1212	75023
WSC28987_np1212	139361
WSC28987_np1212	187031
WUC27978_np1212	53348
WUC27978_np1212	76990
WUC27978_np1212	77434
WUC27978_np1212	77481
WUC27978_np1212	84152
WUC28679_np1212	10132
WUC28679_np1212	13322
WUC29033_np1212	29445
WSC27910_np1212	38274
WUC28516_np1212	72362
WUC28263_np1212	38650
WUC28263_np1212	41999
WUC28263_np1212	42659
WUC28263_np1212	42682
WUC28263_np1212	42783
WUC28666_np1212	31924
WUC29149_np1212	9125
WSC28013_np1212	2538
WUC25693_np1212	15140
WUC25693_np1212	15583
WUC25693_np1212	15605
WUC25693_np1212	16576
WSC25691_np1212	1876
WUC26756_np1212	15571
WSC20525_np1212	75565
WUC27666_np1212	3274
WUC27666_np1212	7643
WSC27676_np1212	21545
WSC27676_np1212	31573
WSC27676_np1212	39511
WSC27676_np1212	44920
WSC20551_np1212	77065
WSC20551_np1212	78373
WSC20551_np1212	84180
WSC20551_np1212	91933
WSC20551_np1212	100214
WSC20551_np1212	100681
WSC20551_np1212	101288
WSC20551_np1212	107701
WSC20551_np1212	210922
WSC20551_np1212	212679
WSC20551_np1212	213428
WSC20551_np1212	219152
WSC20551_np1212	219839
WSC20551_np1212	219848
WSC20551_np1212	227184
WSC20551_np1212	232866
WSC20551_np1212	241502
WSC26506_np1212	150753
WSC26506_np1212	150960
WSC26363_np1212	43385
WSC26363_np1212	54667
WSC25836_np1212	14305
WUC27757_np1212	49439
WSC27401_np1212	83971
WUC25416_np1212	8606
WUC25416_np1212	9174
WUC27362_np1212	43369
WUC27667_np1212	5717
WUC27667_np1212	9738
WSC26394_np1212	7618
WUC25358_np1212	13892
WUC27619_np1212	263
WUC26901_np1212	6458
WSC25705_np1212	63129
WSC25705_np1212	63134
WSC25663_np1212	14061
WUC27403_np1212	8182
WUC27403_np1212	8184
WUC25806_np1212	2880
WSC25685_np1212	91012
WUC25631_np1212	3239
WUC25676_np1212	12613
WUC25676_np1212	15253
WUC25676_np1212	17085
WSC25678_np1212	23373
WSC8311_np1212	60927
WSC8311_np1212	62021
WSC8311_np1212	64737
WSC8311_np1212	72502
WSC8311_np1212	92958
WSC8311_np1212	93182
WSC8311_np1212	94589
WSC8311_np1212	94760
WSC8311_np1212	94785
WSC23508_np1212	24556
WSC25725_np1212	23753
WSC25725_np1212	27739
WSC25725_np1212	27987
WSC25725_np1212	29202
WSC25725_np1212	30153
WUC27531_np1212	9443
WUC27531_np1212	34376
WUC26099_np1212	17412
WUC26463_np1212	14772
WSC26920_np1212	32649
WSC26920_np1212	32692
WSC25751_np1212	59023
WSC25751_np1212	59024
WSC25751_np1212	59081
WSC25751_np1212	146383
WUC25639_np1212	2738
WUC25639_np1212	15156
WUC25639_np1212	15178
WUC25639_np1212	16321
WUC26365_np1212	108623
WUC27159_np1212	1453
WSC26600_np1212	51360
WSC25692_np1212	10471
WUC26666_np1212	44967
WUC26666_np1212	75720
WUC25622_np1212	517
WUC27200_np1212	317
WUC25834_np1212	36366
WSC27366_np1212	3228
WSC27366_np1212	21650
WSC27366_np1212	62383
WUC26202_np1212	31612
WUC26202_np1212	31619
WUC26515_np1212	62355
WUC26515_np1212	62437
WUC26515_np1212	62449
WUC26515_np1212	63904
WUC26515_np1212	63954
WUC26515_np1212	63956
WUC26515_np1212	63963
WUC26554_np1212	30210
WUC25903_np1212	753
WSC20198_np1212	52015
WUC27065_np1212	2111
WUC27569_np1212	27800
WSC27769_np1212	104003
WUC26569_np1212	10064
WSC26478_np1212	4628
WUC25383_np1212	17572
WSC26705_np1212	6970
WSC26705_np1212	34687
WSC27582_np1212	65138
WSC26846_np1212	70245
WUC26830_np1212	2834
WUC26442_np1212	2783
WUC26442_np1212	22416
WUC26054_np1212	4370
WUC26411_np1212	27483
WSC26532_np1212	8869
WSC27117_np1212	33871
WUC26162_np1212	1682
WUC27405_np1212	17268
WSC26246_np1212	3397
WUC25268_np1212	18138
WSC26776_np1212	66185
WUC26857_np1212	27025
WSC22583_np1212	3730
WSC22583_np1212	128177
WSC22583_np1212	128582
WUC27124_np1212	12057
WUC25649_np1212	1966
WUC26991_np1212	7978
WSC25835_np1212	53414
WSC25835_np1212	63095
WSC26187_np1212	22944
WSC26187_np1212	22947
WSC26187_np1212	23640
WUC26080_np1212	43259
WUC26256_np1212	6769
WUC26256_np1212	8508
WUC27611_np1212	71277
WUC25363_np1212	25097
WSC27657_np1212	14118
WUC25456_np1212	39349
WSC27197_np1212	15248
WSC27197_np1212	28690
WSC27197_np1212	29914
WUC25680_np1212	26226
WUC26142_np1212	4716
WUC26142_np1212	4744
WUC26109_np1212	30387
WUC25464_np1212	11969
WUC26322_np1212	40715
WSC25627_np1212	23545
WSC25627_np1212	27391
WSC25627_np1212	27834
WSC25627_np1212	34183
WSC25627_np1212	34194
WSC25627_np1212	34206
WSC25627_np1212	34363
WSC25627_np1212	42360
WSC25627_np1212	42375
WSC25627_np1212	47900
WSC25627_np1212	48425
WSC26018_np1212	60383
WSC25755_np1212	11472
WSC26069_np1212	9021
WSC26069_np1212	11634
WSC26370_np1212	97011
WUC27434_np1212	21624
WSC25954_np1212	4678
WSC25954_np1212	19404
WSC25954_np1212	19417
WUC26945_np1212	35156
WUC26945_np1212	35184
WUC26744_np1212	19681
WSC26151_np1212	18383
WSC25449_np1212	4485
WSC26482_np1212	25248
WSC26963_np1212	6804
WSC26037_np1212	60864
WSC26037_np1212	61048
WSC26037_np1212	61666
WSC26037_np1212	61667
WSC26037_np1212	61674
WSC26037_np1212	61675
WUC27206_np1212	49248
WUC27206_np1212	49262
WUC27293_np1212	40871
WUC25413_np1212	1676
WSC26140_np1212	10056
WUC27717_np1212	60316
WUC27717_np1212	60457
WSC26106_np1212	24032
WSC26106_np1212	44435
WSC26106_np1212	69485
WUC25988_np1212	11965
WSC27564_np1212	11465
WSC27564_np1212	50068
WSC21533_np1212	55137
WSC23858_np1212	19171
WSC23858_np1212	37396
WSC23858_np1212	37410
WUC24989_np1212	10941
WUC24907_np1212	6948
WUC24907_np1212	7729
WSC24081_np1212	15922
WUC23863_np1212	554
WUC23863_np1212	556
WUC23842_np1212	9999
WUC23842_np1212	10047
WUC23842_np1212	10275
WUC23842_np1212	12179
WUC23842_np1212	13388
WUC23015_np1212	42553
WUC23015_np1212	42555
WUC23015_np1212	42782
WUC22990_np1212	10533
WUC24413_np1212	49578
WSC23773_np1212	44356
WSC22781_np1212	58518
WUC23826_np1212	52594
WSC22491_np1212	2813
WUC24723_np1212	451
WSC23188_np1212	9694
WUC23500_np1212	23604
WUC23449_np1212	9934
WUC23871_np1212	22379
WUC23871_np1212	119963
WUC23158_np1212	45985
WSC22425_np1212	82416
WSC22425_np1212	89472
WUC23934_np1212	8363
WUC23934_np1212	8392
WSC12894_np1212	37397
WSC12894_np1212	42260
WSC12894_np1212	44311
WSC12894_np1212	58518
WSC12894_np1212	68050
WSC24620_np1212	25693
WSC24539_np1212	37018
WUC24774_np1212	30166
WUC24782_np1212	46832
WUC23739_np1212	24341
WUC24140_np1212	4662
WSC25079_np1212	37722
WSC22695_np1212	1044
WUC22395_np1212	499
WUC22787_np1212	8574
WUC22787_np1212	8575
WSC22498_np1212	56898
WSC24212_np1212	7640
WSC24212_np1212	7642
WSC24873_np1212	5022
WUC24749_np1212	8855
WUC24749_np1212	9455
WUC24281_np1212	888
WUC22537_np1212	5813
WUC24141_np1212	14129
WUC24141_np1212	16435
WUC22595_np1212	9423
WUC24282_np1212	14920
WSC22360_np1212	42553
WUC22659_np1212	11483
WUC22655_np1212	20696
WUC22655_np1212	21248
WUC22655_np1212	21401
WSC23198_np1212	204485
WUC22708_np1212	3036
WSC22853_np1212	14588
WSC22853_np1212	14976
WSC22853_np1212	16432
WSC22853_np1212	16436
WSC22853_np1212	16438
WSC22853_np1212	16439
WUC23045_np1212	14943
WUC23408_np1212	25673
WSC22363_np1212	74488
WUC23756_np1212	5975
WUC23368_np1212	19941
WUC22361_np1212	6093
WUC24920_np1212	11338
WUC24920_np1212	12135
WSC24642_np1212	35653
WUC24771_np1212	16175
WUC24771_np1212	18516
WUC24771_np1212	18540
WUC24771_np1212	18546
WUC24771_np1212	18567
WUC24397_np1212	1094
WUC24397_np1212	1096
WUC24397_np1212	1099
WUC24397_np1212	1124
WUC23425_np1212	6127
WUC23425_np1212	6151
WSC23435_np1212	17588
WSC22601_np1212	13958
WSC22601_np1212	25084
WSC22601_np1212	25093
WSC22601_np1212	25095
WUC23442_np1212	30271
WSC23484_np1212	2710
WSC23484_np1212	5241
WSC23484_np1212	5959
WSC23484_np1212	6472
WUC25147_np1212	11245
WSC20863_np1212	23008
WSC20863_np1212	29761
WSC20863_np1212	66534
WSC20863_np1212	66535
WUC22840_np1212	27846
WSC24606_np1212	34047
WSC24606_np1212	36074
WSC24606_np1212	36249
WSC24606_np1212	37426
WSC24606_np1212	37429
WSC24606_np1212	37477
WSC22550_np1212	350
WUC22247_np1212	528
WUC22247_np1212	16104
WUC22247_np1212	17186
WSC22752_np1212	45515
WSC22752_np1212	47776
WSC22752_np1212	49609
WSC22752_np1212	52366
WUC24259_np1212	2977
WSC25072_np1212	15770
WUC22489_np1212	6790
WSC23733_np1212	405
WUC23547_np1212	45038
WSC24934_np1212	38071
WSC22683_np1212	44065
WUC25232_np1212	8882
WUC24516_np1212	315
WUC22858_np1212	193
WSC10613_np1212	43046
WUC24099_np1212	12805
WUC24099_np1212	12816
WUC24099_np1212	12824
WUC24099_np1212	12830
WUC24858_np1212	35088
WUC24858_np1212	50461
WSC23876_np1212	63729
WUC23865_np1212	13867
WUC23865_np1212	13881
WUC23865_np1212	15460
WUC23719_np1212	11956
WUC24567_np1212	8419
WSC22980_np1212	39534
WSC22980_np1212	44094
WSC25095_np1212	29687
WSC25095_np1212	34831
WSC25095_np1212	35107
WSC23903_np1212	2405
WSC23323_np1212	14870
WUC23671_np1212	15039
WUC23671_np1212	19472
WUC23671_np1212	19526
WUC23671_np1212	21625
WUC24272_np1212	25877
WUC23771_np1212	9944
WUC23669_np1212	18138
WUC24754_np1212	460
WSC22855_np1212	23339
WSC23455_np1212	32340
WSC23455_np1212	36308
WSC23455_np1212	36578
WSC24515_np1212	78262
WSC24515_np1212	80021
WSC24515_np1212	93940
WSC24515_np1212	94615
WSC24515_np1212	95295
WSC24515_np1212	96365
WUC23651_np1212	14823
WUC23651_np1212	15232
WSC22305_np1212	8634
WSC23956_np1212	14607
WSC23517_np1212	63214
WSC24926_np1212	10313
WUC24346_np1212	37434
WUC24847_np1212	1570
WSC23525_np1212	6453
WUC25008_np1212	13663
WSC22925_np1212	75786
WSC23541_np1212	12784
WSC21570_np1212	199
WSC21570_np1212	5102
WSC21570_np1212	7267
WUC21402_np1212	7880
WUC21402_np1212	12856
WSC18648_np1212	24121
WSC18648_np1212	26920
WSC18648_np1212	26999
WSC18648_np1212	27000
WSC18648_np1212	27012
WSC18648_np1212	27244
WSC18648_np1212	28698
WSC18648_np1212	28939
WSC18648_np1212	29551
WSC18648_np1212	29896
WSC18648_np1212	31076
WUC19802_np1212	1064
WUC19802_np1212	1065
WUC19802_np1212	1367
WUC19802_np1212	2742
WUC19802_np1212	2743
WUC19802_np1212	2769
WUC19802_np1212	2781
WSC21776_np1212	44475
WUC22093_np1212	16425
WSC19368_np1212	6428
WSC19368_np1212	6968
WSC19368_np1212	7812
WUC19794_np1212	14701
WUC19794_np1212	14731
WUC19930_np1212	6786
WUC22051_np1212	2083
WUC22051_np1212	2102
WSC19877_np1212	6333
WSC19877_np1212	6654
WUC21679_np1212	34078
WSC20199_np1212	15760
WSC9047_np1212	8723
WSC9047_np1212	8742
WUC20958_np1212	9219
WUC20958_np1212	11108
WUC20958_np1212	12073
WUC18813_np1212	1179
WSC14967_np1212	12021
WSC20758_np1212	61706
WSC20758_np1212	61724
WSC20758_np1212	67716
WSC19352_np1212	51223
WSC22049_np1212	41864
WUC18630_np1212	15341
WSC17578_np1212	53288
WSC17578_np1212	53292
WSC17578_np1212	56574
WSC17578_np1212	61806
WSC17578_np1212	86539
WSC19203_np1212	6834
WSC19203_np1212	46411
WUC18959_np1212	11591
WUC19150_np1212	7633
WUC19150_np1212	10716
WUC19150_np1212	10927
WUC19150_np1212	10937
WUC19150_np1212	11149
WUC19150_np1212	11341
WUC19150_np1212	12258
WSC9858_np1212	3828
WUC18724_np1212	2715
WSC21025_np1212	7578
WSC21025_np1212	12206
WSC21025_np1212	12316
WSC21025_np1212	31200
WUC18969_np1212	969
WUC19640_np1212	4452
WSC19760_np1212	524
WSC19760_np1212	2523
WSC19760_np1212	3525
WSC20881_np1212	76546
WSC20133_np1212	19982
WUC21568_np1212	91
WUC21568_np1212	459
WUC21568_np1212	520
WUC20587_np1212	7636
WUC20587_np1212	11832
WUC20372_np1212	13523
WSC12106_np1212	14097
WSC21411_np1212	27364
WSC22233_np1212	58335
WSC22233_np1212	65484
WSC18580_np1212	4953
WSC20647_np1212	23627
WUC19351_np1212	7267
WSC19033_np1212	334
WSC19033_np1212	1484
WSC19033_np1212	1683
WSC19033_np1212	3415
WSC19033_np1212	3963
WSC19033_np1212	4733
WSC19033_np1212	5434
WSC19033_np1212	5526
WSC19033_np1212	5619
WSC19033_np1212	5623
WSC19033_np1212	5656
WSC19033_np1212	10860
WSC19033_np1212	10861
WSC19033_np1212	22594
WSC19033_np1212	22995
WSC19033_np1212	24655
WSC19033_np1212	24905
WSC19033_np1212	25246
WSC19033_np1212	25318
WSC19033_np1212	25391
WSC19033_np1212	25407
WSC19033_np1212	25472
WSC19033_np1212	25483
WSC19033_np1212	25491
WSC19033_np1212	25509
WSC19033_np1212	25524
WSC19033_np1212	26145
WSC19033_np1212	27011
WSC19033_np1212	27044
WSC19033_np1212	27924
WSC19033_np1212	28499
WSC19033_np1212	28556
WSC19033_np1212	28575
WSC19033_np1212	28591
WSC19033_np1212	28604
WSC19033_np1212	28643
WSC19033_np1212	28644
WSC19033_np1212	28674
WSC19033_np1212	28702
WSC19033_np1212	28829
WSC19033_np1212	28926
WSC19033_np1212	29064
WSC19033_np1212	29609
WSC19033_np1212	29940
WSC19033_np1212	30222
WSC19033_np1212	30225
WSC19033_np1212	30298
WSC19033_np1212	30336
WSC19033_np1212	30389
WSC19033_np1212	30610
WSC19033_np1212	30628
WSC19033_np1212	30637
WSC19033_np1212	30641
WSC19033_np1212	31334
WSC19033_np1212	31354
WSC19033_np1212	32140
WSC19033_np1212	32245
WSC19033_np1212	34176
WSC19033_np1212	34288
WSC19033_np1212	35324
WSC19033_np1212	35372
WSC19033_np1212	39465
WSC19033_np1212	39488
WSC19033_np1212	42056
WSC19033_np1212	42355
WSC19033_np1212	42442
WSC19033_np1212	43979
WSC19033_np1212	49548
WSC19033_np1212	50557
WSC19033_np1212	50775
WSC19033_np1212	50982
WSC19033_np1212	51223
WSC19033_np1212	51290
WSC19033_np1212	51528
WSC19033_np1212	51861
WSC19033_np1212	51880
WSC20333_np1212	3949
WSC21208_np1212	18819
WUC21105_np1212	16309
WUC21105_np1212	16327
WUC21105_np1212	16340
WUC21105_np1212	16432
WUC21105_np1212	25509
WSC22206_np1212	17274
WSC19970_np1212	69284
WUC19611_np1212	31887
WSC19536_np1212	3236
WSC20547_np1212	14974
WSC20547_np1212	15203
WSC20547_np1212	15298
WSC20547_np1212	15351
WSC20547_np1212	15381
WSC20547_np1212	15599
WSC18633_np1212	37740
WSC18633_np1212	95841
WSC18750_np1212	246
WSC18750_np1212	8539
WSC18750_np1212	8562
WUC19331_np1212	16707
WSC21870_np1212	510
WSC21870_np1212	2670
WSC19457_np1212	26287
WSC20897_np1212	23379
WUC19575_np1212	9005
WSC20347_np1212	148583
WUC22143_np1212	4402
WSC20427_np1212	33784
WSC21055_np1212	11464
WSC21055_np1212	13820
WSC21055_np1212	14040
WUC20968_np1212	12420
WSC19659_np1212	21908
WUC21652_np1212	54493
WSC21649_np1212	56607
WSC21649_np1212	58941
WSC21203_np1212	19186
WSC21203_np1212	24833
WSC21203_np1212	53563
WSC19032_np1212	21506
WSC19032_np1212	21508
WUC20423_np1212	839
WUC20423_np1212	21070
WSC19162_np1212	679
WUC19542_np1212	9855
WUC18730_np1212	1341
WUC18730_np1212	4665
WUC18730_np1212	4928
WUC18730_np1212	5780
WUC18730_np1212	7225
WUC18730_np1212	7577
WUC18730_np1212	7665
WUC18730_np1212	7704
WUC18730_np1212	7720
WSC18713_np1212	18546
WSC18713_np1212	18632
WSC18713_np1212	18700
WSC18713_np1212	61934
WSC18713_np1212	62072
WSC18713_np1212	62264
WSC18713_np1212	62273
WSC18713_np1212	62274
WSC18713_np1212	65414
WSC18713_np1212	65478
WSC18713_np1212	65555
WSC18713_np1212	66089
WSC18713_np1212	66675
WSC18713_np1212	67877
WSC18713_np1212	67885
WSC19026_np1212	34321
WSC19791_np1212	26245
WSC19791_np1212	38063
WSC19791_np1212	38128
WSC19791_np1212	44100
WSC19791_np1212	44246
WSC19791_np1212	47492
WSC19040_np1212	14692
WSC21557_np1212	52655
WSC21557_np1212	53327
WSC21557_np1212	97775
WSC19792_np1212	18482
WSC19792_np1212	23318
WUC18847_np1212	13682
WUC18847_np1212	15368
WUC18847_np1212	15435
WUC18848_np1212	19216
WSC21157_np1212	12815
WSC21800_np1212	25755
WUC21552_np1212	20468
WUC21121_np1212	8531
WUC20110_np1212	88925
WSC19870_np1212	2318
WUC22173_np1212	6711
WSC16978_np1212	15435
WSC19120_np1212	20902
WSC19995_np1212	20147
WUC21784_np1212	7553
WSC18611_np1212	4131
WUC21558_np1212	23784
WSC19982_np1212	9447
WSC19180_np1212	924
WSC11901_np1212	76375
WSC11901_np1212	82754
WUC19776_np1212	11219
WSC21576_np1212	24058
WUC19408_np1212	759
WSC21300_np1212	3995
WSC21125_np1212	12099
WSC20077_np1212	9392
WSC20491_np1212	59259
WUC22023_np1212	144732
WSC18805_np1212	4597
WSC18805_np1212	4735
WSC18805_np1212	13025
WSC19290_np1212	12876
WSC16304_np1212	16383
WSC16848_np1212	5257
WSC16848_np1212	5278
WSC16848_np1212	5375
WSC16848_np1212	5455
WUC18061_np1212	9400
WUC18061_np1212	10412
WUC18231_np1212	84855
WUC18231_np1212	86702
WUC18231_np1212	86731
WUC18231_np1212	87445
WUC18231_np1212	87758
WUC18231_np1212	87771
WUC18231_np1212	90904
WUC18231_np1212	91187
WUC18231_np1212	97810
WSC17202_np1212	21173
WSC17202_np1212	50659
WSC17202_np1212	50684
WSC17202_np1212	50711
WSC17202_np1212	50819
WSC17202_np1212	50820
WSC17202_np1212	50953
WSC17202_np1212	52949
WSC17202_np1212	52954
WSC17202_np1212	53371
WSC16836_np1212	8905
WSC18254_np1212	8585
WSC16849_np1212	133620
WSC16849_np1212	133703
WSC16849_np1212	134939
WSC16849_np1212	135027
WSC16849_np1212	135060
WSC16849_np1212	136077
WSC16849_np1212	136156
WSC16849_np1212	137434
WSC16849_np1212	137894
WSC16849_np1212	138014
WSC16849_np1212	139274
WSC16849_np1212	139546
WSC16849_np1212	140482
WSC16849_np1212	149713
WSC16849_np1212	175550
WSC16849_np1212	175793
WSC16849_np1212	177571
WSC16849_np1212	177834
WSC16849_np1212	177878
WSC16849_np1212	177888
WSC16849_np1212	177889
WSC16849_np1212	177948
WSC16849_np1212	177973
WSC16849_np1212	178035
WSC16849_np1212	178075
WUC17170_np1212	3441
WUC17170_np1212	6026
WUC17170_np1212	6031
WUC17170_np1212	7197
WUC17170_np1212	7209
WUC17170_np1212	7280
WUC17170_np1212	7412
WUC17170_np1212	9013
WUC15348_np1212	10157
WSC17209_np1212	11232
WSC16687_np1212	17581
WUC17130_np1212	23225
WSC16504_np1212	2916
WSC16504_np1212	2917
WSC16504_np1212	2925
WSC16504_np1212	2928
WSC6153_np1212	12697
WSC6153_np1212	20787
WSC17250_np1212	4440
WUC15405_np1212	3792
WSC6361_np1212	4202
WSC17138_np1212	16342
WSC6923_np1212	26178
WSC1760_np1212	11057
WUC5747_np1212	3431
WUC17287_np1212	3415
WUC17287_np1212	15361
WUC15248_np1212	3873
WSC7962_np1212	21339
WSC7962_np1212	27345
WSC7962_np1212	28493
WSC7962_np1212	28528
WSC16696_np1212	1076
WSC16696_np1212	1544
WSC16696_np1212	1908
WSC16696_np1212	2063
WSC16696_np1212	2115
WSC16696_np1212	2766
WSC16696_np1212	3306
WSC16696_np1212	3475
WSC16696_np1212	3854
WSC16696_np1212	4513
WSC16696_np1212	4529
WSC16696_np1212	4972
WSC16696_np1212	6092
WSC16696_np1212	6216
WSC16696_np1212	6889
WSC16696_np1212	7911
WSC16696_np1212	10770
WSC16696_np1212	11964
WSC16696_np1212	19444
WSC16696_np1212	19536
WSC6230_np1212	494
WSC6230_np1212	632
WSC6230_np1212	2612
WSC6230_np1212	2685
WSC6230_np1212	3025
WSC6230_np1212	4968
WSC6230_np1212	5010
WSC6230_np1212	5117
WSC6230_np1212	5384
WSC6230_np1212	5568
WSC6230_np1212	5580
WSC6230_np1212	5709
WSC6230_np1212	5762
WSC6230_np1212	5877
WSC6230_np1212	6477
WSC6230_np1212	6492
WSC6230_np1212	6940
WSC6230_np1212	6959
WSC6230_np1212	7868
WSC6230_np1212	8004
WSC6230_np1212	9163
WSC6230_np1212	9244
WSC6230_np1212	9254
WSC6230_np1212	10075
WSC6230_np1212	10253
WSC6230_np1212	10289
WSC6230_np1212	11407
WSC6230_np1212	11414
WSC6230_np1212	14036
WSC6230_np1212	14329
WSC6230_np1212	14332
WSC6230_np1212	14337
WSC6230_np1212	14357
WSC6230_np1212	14363
WSC6230_np1212	14460
WSC15719_np1212	12502
WSC15719_np1212	12509
WSC15719_np1212	17338
WUC8177_np1212	5166
WUC17011_np1212	123
WUC15304_np1212	5821
WSC3161_np1212	113078
WSC3161_np1212	113080
WSC7893_np1212	2748
WSC17381_np1212	5168
WUC17197_np1212	5018
WUC17197_np1212	5045
WUC6173_np1212	3277
WSC8397_np1212	2070
WSC18154_np1212	17409
WUC7750_np1212	411
WUC7750_np1212	486
WUC16643_np1212	4091
WUC18226_np1212	25333
WSC16555_np1212	126241
WUC8088_np1212	10085
WSC3943_np1212	1572
WSC3943_np1212	1594
WSC3943_np1212	1701
WSC15814_np1212	3347
WSC7125_np1212	911
WUC18302_np1212	926
WSC5545_np1212	2100
WSC5545_np1212	2135
WSC16609_np1212	30003
WSC3129_np1212	2162
WSC4151_np1212	6421
WUC15663_np1212	1123
WSC6086_np1212	11791
WSC6086_np1212	11797
WSC6086_np1212	11806
WSC8173_np1212	8992
WSC3276_np1212	2914
WSC3276_np1212	4145
WSC7444_np1212	914
WUC18276_np1212	6850
WUC18276_np1212	7859
WUC18276_np1212	9109
WUC18276_np1212	9536
WUC18276_np1212	14307
WUC16965_np1212	4148
WSC17725_np1212	227
WSC17355_np1212	23062
WSC17355_np1212	23080
WSC17611_np1212	33581
WSC17611_np1212	33604
WSC17611_np1212	33886
WUC18242_np1212	5139
WSC4870_np1212	3759
WUC17513_np1212	5479
WSC17155_np1212	16577
WUC7455_np1212	5140
WUC16901_np1212	5050
WSC16850_np1212	22347
WSC1629_np1212	153
WSC7056_np1212	3558
WUC7027_np1212	575
WUC17200_np1212	15067
WSC18027_np1212	41884
WSC15373_np1212	37339
WSC15373_np1212	37604
WSC15373_np1212	38770
WSC15373_np1212	40907
WSC6160_np1212	19296
WUC18144_np1212	8775
WUC18144_np1212	8813
WSC2192_np1212	30824
WSC18014_np1212	7744
WSC6650_np1212	5464
WSC6650_np1212	5584
WSC6650_np1212	5589
WSC6650_np1212	5593
WSC6650_np1212	5700
WUC6557_np1212	11051
WSC18004_np1212	3545
WSC15830_np1212	15011
WSC17456_np1212	39917
WUC17785_np1212	20774
WSC16841_np1212	3976
WSC16841_np1212	8443
WSC16522_np1212	5963
WSC16522_np1212	5964
WSC16522_np1212	16407
WSC16522_np1212	17192
WSC16522_np1212	26189
WUC17650_np1212	2968
WUC16966_np1212	7472
WUC7535_np1212	3474
WUC5917_np1212	4011
WUC5917_np1212	4070
WUC5917_np1212	4079
WUC5917_np1212	6295
WUC5917_np1212	6813
WUC5917_np1212	6826
WSC6115_np1212	3416
WSC18259_np1212	28878
WSC15940_np1212	559
WUC15425_np1212	18809
WUC15425_np1212	18824
WUC15425_np1212	22506
WUC15425_np1212	23477
WUC15425_np1212	23755
WUC15425_np1212	23776
WUC15425_np1212	23837
WUC15425_np1212	26775
WUC15425_np1212	26799
WUC15425_np1212	27048
WSC16273_np1212	4583
WSC16273_np1212	6081
WSC16173_np1212	2761
WSC16993_np1212	3574
WUC16900_np1212	3879
WSC18287_np1212	82786
WSC18287_np1212	82966
WSC18287_np1212	82998
WSC18287_np1212	84309
WSC18287_np1212	86004
WSC18287_np1212	86524
WSC18287_np1212	86848
WSC18287_np1212	87806
WSC18287_np1212	92394
WUC7452_np1212	3915
WSC18225_np1212	15741
WSC18225_np1212	15863
WSC18225_np1212	18490
WSC3197_np1212	79
WSC5377_np1212	4945
WSC5633_np1212	13266
WSC15295_np1212	6857
WUC15527_np1212	26396
WUC15527_np1212	27979
WUC15527_np1212	30997
WSC17172_np1212	26802
WSC8148_np1212	6085
WSC17397_np1212	786
WSC7897_np1212	157107
WSC7897_np1212	161531
WSC7897_np1212	177846
WSC7897_np1212	184175
WSC7897_np1212	184400
WSC7897_np1212	203693
WUC5128_np1212	3121
WUC5128_np1212	3261
WSC15175_np1212	3687
WSC15175_np1212	3688
WSC15175_np1212	3689
WSC4139_np1212	6718
WSC2143_np1212	35153
WSC5191_np1212	4720
WSC5191_np1212	4757
WUC4952_np1212	6287
WSC2556_np1212	399
WSC16190_np1212	3158
WUC17827_np1212	6358
WSC17522_np1212	6851
WUC8373_np1212	3163
WUC11532_np1212	6459
WUC15097_np1212	8760
WUC10590_np1212	2966
WUC10590_np1212	3007
WUC9871_np1212	4137
WSC13628_np1212	43182
WSC13584_np1212	17338
WSC13584_np1212	17340
WSC13584_np1212	17342
WSC13584_np1212	18289
WSC13584_np1212	18319
WUC14316_np1212	25267
WSC14679_np1212	12827
WSC14780_np1212	10187
WSC5413_np1212	21568
WSC12051_np1212	13774
WUC13692_np1212	3980
WSC12629_np1212	50825
WUC13788_np1212	12338
WSC14777_np1212	49928
WSC14777_np1212	50185
WSC10825_np1212	6937
WUC11627_np1212	1536
WUC12175_np1212	4617
WSC13241_np1212	15398
WSC8427_np1212	2486
WSC8427_np1212	2491
WSC10442_np1212	9587
WSC10067_np1212	23135
WSC10092_np1212	1589
WSC8945_np1212	7174
WSC9262_np1212	9339
WSC9262_np1212	9769
WSC13083_np1212	15447
WSC13865_np1212	21580
WSC13865_np1212	21581
WSC8240_np1212	34
WSC8240_np1212	41
WUC12389_np1212	4139
WSC10548_np1212	435
WSC10548_np1212	467
WSC10548_np1212	472
WUC12744_np1212	6819
WSC12503_np1212	353
WSC12503_np1212	1364
WSC12503_np1212	2211
WSC12503_np1212	5810
WSC12503_np1212	13184
WSC12503_np1212	14393
WSC14255_np1212	4908
WSC14255_np1212	6234
WUC12720_np1212	2232
WSC8671_np1212	2869
WSC8671_np1212	2898
WUC10278_np1212	658
WSC10453_np1212	4550
WSC9331_np1212	6821
WSC9331_np1212	6822
WUC13200_np1212	17964
WUC13200_np1212	18152
WUC13200_np1212	19728
WUC13200_np1212	19806
WUC13200_np1212	19897
WUC13200_np1212	19973
WUC11276_np1212	6944
WSC10134_np1212	12782
WSC10053_np1212	4753
WUC9683_np1212	7209
WSC12251_np1212	43798
WSC5898_np1212	29178
WSC14762_np1212	44039
WSC14762_np1212	44634
WSC14762_np1212	45640
WSC14762_np1212	45692
WSC14762_np1212	48315
WSC8599_np1212	5516
WSC8808_np1212	18677
WSC8808_np1212	19030
WSC8808_np1212	21587
WSC8808_np1212	22894
WSC8808_np1212	23673
WSC8808_np1212	25211
WSC8808_np1212	26027
WUC15139_np1212	12048
WSC11543_np1212	23002
WSC14588_np1212	30557
WSC13470_np1212	244
WUC9897_np1212	2535
WSC14579_np1212	11280
WUC14289_np1212	2215
WSC8301_np1212	18488
WSC13550_np1212	13203
WSC13550_np1212	13209
WUC14614_np1212	3108
WSC9263_np1212	25305
WUC10231_np1212	5805
WSC8255_np1212	24540
WUC11192_np1212	7133
WUC11192_np1212	10538
WSC12879_np1212	20566
WSC12879_np1212	20573
WSC11671_np1212	253
WUC13816_np1212	14457
WSC14454_np1212	9664
WSC14454_np1212	9668
WSC14411_np1212	11637
WUC13394_np1212	185
WSC12594_np1212	5373
WSC9919_np1212	12717
WSC12395_np1212	7287
WUC11961_np1212	1785
WUC11961_np1212	2342
WUC11961_np1212	2434
WUC11961_np1212	3305
WUC11961_np1212	3351
WUC11961_np1212	4906
WUC11961_np1212	5405
WUC12375_np1212	857
WSC14050_np1212	14703
WSC14050_np1212	14707
WSC14615_np1212	11525
WSC11776_np1212	6037
WSC11776_np1212	52487
WSC11776_np1212	66215
WSC10739_np1212	14929
WSC8896_np1212	12070
WSC8896_np1212	108262
WSC11436_np1212	3384
WSC14903_np1212	32457
WSC13159_np1212	2686
WSC13446_np1212	12070
WSC9137_np1212	2960
WUC11336_np1212	1205
WUC11336_np1212	9219
WSC14414_np1212	36141
WUC9613_np1212	5055
WSC9412_np1212	7759
WSC12501_np1212	65261
WSC12501_np1212	65301
WSC10662_np1212	1761
WUC12685_np1212	1066
WUC12685_np1212	1116
WSC13243_np1212	25328
WUC12472_np1212	228
WSC13209_np1212	3863
WSC13209_np1212	4578
WSC9054_np1212	5151
WSC11877_np1212	101317
WSC14569_np1212	23048
WSC14569_np1212	23174
WSC14569_np1212	25433
WSC11561_np1212	4829
WSC12374_np1212	4819
WUC12942_np1212	786
WUC12942_np1212	799
WSC10366_np1212	14103
WSC13080_np1212	11968
WUC10863_np1212	857
WUC13960_np1212	1479
WUC13960_np1212	1481
WSC12680_np1212	1958
WSC12680_np1212	35487
WSC12680_np1212	35489
WSC12680_np1212	35491
WSC12680_np1212	35495
WSC12680_np1212	37848
WSC12680_np1212	45146
WSC10735_np1212	8273
WSC9913_np1212	3867
WSC9913_np1212	4293
WSC9913_np1212	4309
WSC9913_np1212	4326
WSC9913_np1212	17254
WSC9616_np1212	27996
WSC13563_np1212	5940
WSC14781_np1212	20048
WSC14781_np1212	20053
WSC8439_np1212	5749
WUC10999_np1212	2622
WUC10999_np1212	4016
WUC10999_np1212	4096
WUC11609_np1212	2038
WUC11609_np1212	3581
WSC11608_np1212	10328
WSC12631_np1212	16519
WUC11385_np1212	2272
WSC15076_np1212	1655
WSC15076_np1212	3313
WSC15076_np1212	3367
WSC15076_np1212	3371
WSC15076_np1212	3646
WSC15076_np1212	6124
WSC15076_np1212	8026
WSC15076_np1212	16217
WSC15076_np1212	24940
WSC15076_np1212	24942
WSC15076_np1212	24955
WSC12987_np1212	3839
WSC14479_np1212	256
WUC12881_np1212	33160
WSC8546_np1212	4365
WSC8546_np1212	4373
WSC8546_np1212	6452

## Sheet: TableS9
Table S9.Urban intensity-associated SNPs detected using LFMM in Andrena vaga. The contig and SNP position (POS) are reported.
Contig	POS
WSC36819_np1212	4281
WSC38087_np1212	1422
WSC11695_np1212	20427
WSC7241_np1212	46369
WSC7241_np1212	163424
WSC15632_np1212	466167
WSC8776_np1212	253427
WSC13433_np1212	136452
WSC10407_np1212	10174
WSC23497_np1212	30880
WSC3761_np1212	74055
WSC12208_np1212	68765
WSC15574_np1212	62594
WSC25924_np1212	11773
WSC4624_np1212	241247
WSC16171_np1212	5901
WSC19180_np1212	17748
WSC20078_np1212	7733
WSC7268_np1212	71118
WSC7268_np1212	214176
WSC7268_np1212	454376
WSC7268_np1212	461639
WSC7268_np1212	585555
WSC7268_np1212	606236
WSC7268_np1212	606309
WSC7268_np1212	637479
WSC22140_np1212	7518
WSC18933_np1212	81328
WSC41540_np1212	6936
WSC21114_np1212	8504
WSC11123_np1212	685990
WSC42362_np1212	3636
WSC25165_np1212	29335
WSC27726_np1212	4900
WSC18089_np1212	6081
WSC20885_np1212	10851
WSC3217_np1212	205470
WSC3217_np1212	239508
WSC3217_np1212	396075
WSC12066_np1212	3369
WSC8019_np1212	438179
WSC16273_np1212	4781
WSC34210_np1212	50755
WSC34210_np1212	53077
WSC16420_np1212	3399
WSC16420_np1212	142891
WSC16420_np1212	148936
WSC6527_np1212	115893
WSC6527_np1212	320510
WSC6527_np1212	320584
WSC1177_np1212	158500
WSC12724_np1212	229687
WSC5792_np1212	177294
WSC5792_np1212	203760
WSC12275_np1212	7239
WSC12275_np1212	8297
WSC4956_np1212	343935
WSC4772_np1212	10206
WSC7131_np1212	150187
WSC17052_np1212	14091
WSC26462_np1212	23850
WSC6611_np1212	200955
WSC8381_np1212	199371
WSC14846_np1212	2447
WSC14846_np1212	2467
WSC14846_np1212	2472
WSC4749_np1212	237913
WSC21010_np1212	4413
WSC28594_np1212	6280
WSC26208_np1212	9376
WSC18469_np1212	40632
WSC2448_np1212	591769
WSC7801_np1212	14884
WSC7801_np1212	14944
WSC7801_np1212	15762
WSC7801_np1212	15836
WSC32323_np1212	10597
WSC9961_np1212	131757
WSC21145_np1212	2464
WSC21145_np1212	38074
WSC20840_np1212	19297
WSC4146_np1212	3984
WSC13155_np1212	59815
WSC13155_np1212	72288
WSC16640_np1212	23103
WSC28117_np1212	714
WSC7462_np1212	4023
WSC7294_np1212	427046
WSC7137_np1212	5208
WSC14613_np1212	48999
WSC36463_np1212	6331
WSC36463_np1212	6335
WSC20247_np1212	11989
WSC18726_np1212	29249
WSC18726_np1212	45012
WSC11347_np1212	1126255
WSC17781_np1212	1106
WSC22661_np1212	10455
WSC1274_np1212	40407
WSC1274_np1212	40429
WSC1274_np1212	67660
WSC1274_np1212	301608
WSC4580_np1212	9112
WSC4580_np1212	9123
WSC4580_np1212	30659
WSC8682_np1212	52873
WSC8682_np1212	52888
WSC10172_np1212	287878
WSC10172_np1212	442649
WSC10172_np1212	442979
WSC9407_np1212	84711
WSC1611_np1212	149210
WSC25840_np1212	33223
WSC10401_np1212	177963
WSC10828_np1212	14701
WSC10279_np1212	20374
WSC9927_np1212	11199
WSC16732_np1212	12634
WSC21513_np1212	4967
WSC9089_np1212	5059
WSC9234_np1212	11384
WSC8452_np1212	5023
WSC42206_np1212	7679
WSC27282_np1212	1444
WSC14097_np1212	128
WSC14097_np1212	130
WSC9702_np1212	7960
WSC15237_np1212	363542
WSC4142_np1212	84865
WSC36227_np1212	19153
WSC13086_np1212	7327
WSC1897_np1212	26275
WSC1897_np1212	26284
WSC22499_np1212	7787
WSC16559_np1212	411
WSC11080_np1212	215057
WSC7716_np1212	95902
WSC24729_np1212	97984
WSC36583_np1212	1307
WSC3966_np1212	382072
WSC3200_np1212	54423
WSC3365_np1212	8192
WSC3365_np1212	22900
WSC3365_np1212	26789
WSC30496_np1212	16216
WSC11447_np1212	15322
WSC28944_np1212	11248
WSC2733_np1212	54331
WSC3696_np1212	25311
WSC11364_np1212	143014
WSC8903_np1212	319491
WSC11758_np1212	58517
WSC11758_np1212	58972
WSC36418_np1212	5583
WSC5025_np1212	50311
WSC10918_np1212	124026
WSC11614_np1212	74339
WSC15151_np1212	31238
WSC23791_np1212	33428
WSC35193_np1212	6373
WSC8502_np1212	223142
WSC8502_np1212	278235
WSC8502_np1212	278605
WSC13199_np1212	211942
WSC31923_np1212	17913
WSC20985_np1212	12694
WSC23753_np1212	29651
WSC31809_np1212	5034
WSC10726_np1212	26591
WSC5624_np1212	276091
WSC5624_np1212	1112632
WSC28725_np1212	10925
WSC6548_np1212	80376
WSC32898_np1212	334
WSC4379_np1212	110865
WSC3955_np1212	1472529
WSC22729_np1212	40278
WSC32317_np1212	13473
WSC7100_np1212	39259
WSC38245_np1212	5161
WSC38245_np1212	9296
WSC6577_np1212	35227
WSC17232_np1212	19050
WSC11448_np1212	25218
WSC3212_np1212	510711
WSC9760_np1212	35258
WSC16291_np1212	41875
WSC16320_np1212	5394
WSC11376_np1212	14916
WSC23511_np1212	15027
WSC23511_np1212	39825
WSC21156_np1212	7600
WSC14641_np1212	91962
WSC14641_np1212	91964
WSC28660_np1212	3986
WSC28597_np1212	29566
WSC4491_np1212	1669401
WSC18051_np1212	25835
WSC22579_np1212	4661
WSC13131_np1212	17876
WSC6699_np1212	144910
WSC8443_np1212	3088
WSC9439_np1212	91116
WSC9439_np1212	109190
WSC9439_np1212	205435
WSC21404_np1212	6588
WSC17191_np1212	2826
WSC8613_np1212	225890
WSC8613_np1212	389396
WSC8613_np1212	389485
WSC8613_np1212	449622
WSC8613_np1212	863145
WSC38276_np1212	9396
WSC21648_np1212	10141
WSC12953_np1212	32897
WSC30110_np1212	8279
WSC12759_np1212	80045
WSC14452_np1212	23821
WSC20905_np1212	44466
WSC20905_np1212	78369
WSC8466_np1212	2263
WSC8466_np1212	2264
WSC8466_np1212	2265
WSC8466_np1212	2286
WSC17269_np1212	17567
WSC16424_np1212	450975
WSC16424_np1212	527609
WSC16328_np1212	3029
WSC7731_np1212	78193
WSC25311_np1212	54481
WSC25311_np1212	54482
WSC22491_np1212	3544
WSC11551_np1212	12055
WSC11232_np1212	9541
WSC11232_np1212	12863
WSC5502_np1212	566701
WSC8370_np1212	54517
WSC41126_np1212	11364
WSC6763_np1212	47798
WSC18685_np1212	9210
WSC17278_np1212	489568
WSC17278_np1212	489572
WSC17278_np1212	489579
WSC20141_np1212	174372
WSC9548_np1212	31332
WSC3500_np1212	85783
WSC9859_np1212	41451
WSC35122_np1212	3456
WSC12539_np1212	125964
WSC4188_np1212	92761
WSC11969_np1212	7910
WSC5914_np1212	70027
WSC5914_np1212	179821
WSC5914_np1212	214061
WSC17182_np1212	18466
WSC18646_np1212	189106
WSC37466_np1212	799
WSC37466_np1212	800
WSC37466_np1212	803
WSC22179_np1212	10846
WSC14785_np1212	198191
WSC20733_np1212	2232
WSC12028_np1212	152886
WSC39147_np1212	14499
WSC16310_np1212	227156
WSC2252_np1212	11660
WSC2252_np1212	16583
WSC10496_np1212	5737
WSC16050_np1212	20486
WSC17831_np1212	101951
WSC1420_np1212	36942
WSC14579_np1212	18960
WSC21352_np1212	131854
WSC33046_np1212	23316
WSC27616_np1212	8268
WSC27277_np1212	6409
WSC8322_np1212	73587
WSC8322_np1212	226675
WSC8322_np1212	645318
WSC1193_np1212	293550
WSC14406_np1212	346436
WSC24274_np1212	14611
WSC10411_np1212	86328
WSC10411_np1212	444032
WSC20180_np1212	12225
WSC29153_np1212	11573
WSC18762_np1212	5743
WSC5656_np1212	292315
WSC29849_np1212	956
WSC37799_np1212	205
WSC13330_np1212	33996
WSC13040_np1212	311592
WSC8712_np1212	7897
WSC3845_np1212	46628
WSC3845_np1212	62776
WSC32841_np1212	7126
WSC27330_np1212	55495
WSC27330_np1212	83755
WSC17752_np1212	35628
WSC11557_np1212	14568
WSC11557_np1212	15655
WSC17567_np1212	169816
WSC14005_np1212	130938
WSC10385_np1212	89578
WSC768_np1212	17309
WSC1151_np1212	31155
WSC4115_np1212	9741
WSC10737_np1212	424734
WSC10737_np1212	445439
WSC9214_np1212	5917
WSC9668_np1212	37588
WSC12891_np1212	24999
WSC15135_np1212	4875
WSC17502_np1212	2252
WSC10190_np1212	20425
WSC7703_np1212	160142
WSC7703_np1212	473012
WSC27130_np1212	42293
WSC14966_np1212	43420
WSC14966_np1212	43422
WSC40314_np1212	8705
WSC3421_np1212	11976
WSC21868_np1212	10160
WSC9753_np1212	28796
WSC28999_np1212	223
WSC12554_np1212	443720
WSC25303_np1212	3763
WSC17186_np1212	187560
WSC35317_np1212	6933
WSC17688_np1212	285130
WSC17688_np1212	351879
WSC12168_np1212	13771
WSC12168_np1212	13773
WSC8711_np1212	8243
WSC6558_np1212	467034
WSC16030_np1212	374110
WSC21173_np1212	16534
WSC22740_np1212	176966
WSC7727_np1212	140278
WSC6697_np1212	91612
WSC4805_np1212	62556
WSC10425_np1212	552695
WSC14094_np1212	27724
WSC7981_np1212	135066
WSC7981_np1212	185693
WSC40891_np1212	950
WSC40891_np1212	976
WSC40891_np1212	979
WSC40891_np1212	984
WSC26657_np1212	7372
WSC26657_np1212	7388
WSC9396_np1212	3624
WSC9396_np1212	24226
WSC6011_np1212	294362
WSC24096_np1212	3609
WSC2938_np1212	11251
WSC2938_np1212	265279
WSC2938_np1212	290067
WSC2938_np1212	290373
WSC2938_np1212	290426
WSC2938_np1212	319232
WSC2938_np1212	394687
WSC9218_np1212	201114
WSC20192_np1212	116847
WSC16409_np1212	161494
WSC16409_np1212	257400
WSC16409_np1212	258268
WSC16409_np1212	258734
WSC16409_np1212	259510
WSC16409_np1212	872412
WSC16409_np1212	875991
WSC17406_np1212	5400
WSC11383_np1212	161039
WSC2396_np1212	986201
WSC14691_np1212	197321
WSC2989_np1212	85122
WSC10709_np1212	11883
WSC11289_np1212	234647
WSC23821_np1212	9330
WSC23821_np1212	57289
WSC6572_np1212	42552
WSC4198_np1212	321037
WSC13983_np1212	39287
WSC13983_np1212	39288
WSC12300_np1212	5617
WSC12300_np1212	95473
WSC10728_np1212	54444
WSC34475_np1212	3839
WSC5585_np1212	179118
WSC7808_np1212	38646
WSC7808_np1212	40495
WSC14739_np1212	109347
WSC17825_np1212	460
WSC2367_np1212	956353
WSC14372_np1212	45564
WSC14372_np1212	304085
WSC12977_np1212	43329
WSC9048_np1212	364754
WSC9048_np1212	376405
WSC9048_np1212	1030931
WSC22357_np1212	2669
WSC22486_np1212	42474
WSC6454_np1212	50407
WSC6454_np1212	50821
WSC4809_np1212	580943
WSC4809_np1212	1307799
WSC9835_np1212	160504
WSC8836_np1212	6217
WSC20724_np1212	20820
WSC12415_np1212	574166
WSC13491_np1212	720484
WSC32792_np1212	4399
WSC13343_np1212	142250
WSC13343_np1212	221564
WSC13343_np1212	312100
WSC21707_np1212	227807
WSC16183_np1212	103120
WSC16183_np1212	256483
WSC12822_np1212	62369
WSC21328_np1212	12923
WSC21328_np1212	19708
WSC33797_np1212	7191
WSC1887_np1212	3444
WSC14548_np1212	413428
WSC14548_np1212	455915
WSC14950_np1212	80931
WSC13369_np1212	59703
WSC13369_np1212	59707
WSC17216_np1212	10711
WSC11109_np1212	574941
WSC11109_np1212	711896
WSC15274_np1212	50669
WSC10270_np1212	183360
WSC29490_np1212	7394
WSC16123_np1212	371972
WSC12848_np1212	29141
WSC14655_np1212	2493
WSC9514_np1212	62828
WSC21360_np1212	41079
WSC1086_np1212	55152
WSC23275_np1212	79495
WSC4854_np1212	158070
WSC17678_np1212	8981
WSC15941_np1212	131160
WSC20776_np1212	33106
WSC15416_np1212	7994
WSC18382_np1212	142433
WSC13707_np1212	6804
WSC13707_np1212	9050
WSC13707_np1212	9063
WSC8302_np1212	4949
WSC9519_np1212	8007
WSC9519_np1212	19554
WSC9519_np1212	20962
WSC6606_np1212	69151
WSC20708_np1212	29379
WSC16231_np1212	283471
WSC15966_np1212	148139
WSC25909_np1212	15793
WSC18034_np1212	36515
WSC18034_np1212	52619
WSC8150_np1212	17361
WSC8150_np1212	313496
WSC7205_np1212	506231
WSC7205_np1212	580436
WSC7205_np1212	602458
WSC24658_np1212	258906
WSC3188_np1212	369129
WSC33446_np1212	24531
WSC9226_np1212	61549
WSC15231_np1212	19869
WSC15231_np1212	445017
WSC15231_np1212	445024
WSC21914_np1212	74848
WSC8693_np1212	44187
WSC34435_np1212	10673
WSC34435_np1212	12917
WSC34435_np1212	12921
WSC14017_np1212	7723
WSC5634_np1212	422413
WSC5634_np1212	453759
WSC5634_np1212	528416
WSC10617_np1212	55225
WSC16400_np1212	276261
WSC9857_np1212	203811
WSC24945_np1212	29614
WSC17492_np1212	70852
WSC28305_np1212	29713
WSC28305_np1212	32606
WSC17589_np1212	9421
WSC26522_np1212	516
WSC5167_np1212	233749
WSC5167_np1212	233785
WSC19886_np1212	34826
WSC7436_np1212	6510
WSC7006_np1212	28312
WSC1914_np1212	24957
WSC11240_np1212	59585
WSC11240_np1212	59630
WSC352_np1212	586405
WSC11000_np1212	7427
WSC3569_np1212	24554
WSC5616_np1212	101695
WSC5875_np1212	58957
WSC30111_np1212	77617
WSC4983_np1212	69609
WSC10163_np1212	212384
WSC14395_np1212	169290
WSC7519_np1212	1151692
WSC3895_np1212	11101
WSC14565_np1212	22221
WSC9642_np1212	25489
WSC4180_np1212	152616
WSC4180_np1212	152965
WSC9127_np1212	40764
WSC5036_np1212	97827
WSC1206_np1212	213366
WSC27097_np1212	1328
WSC27097_np1212	6603
WSC12706_np1212	4636
WSC858_np1212	204169
WSC11414_np1212	103318
WSC13269_np1212	14886
WSC4797_np1212	360700
WSC4797_np1212	835616
WSC4797_np1212	2116222
WSC4797_np1212	2578879
WSC4797_np1212	2578956
WSC16964_np1212	89426
WSC8091_np1212	61244
WSC5658_np1212	25029
WSC5658_np1212	25031
WSC5658_np1212	92264
WSC2073_np1212	319142
WSC9862_np1212	94321
WSC6357_np1212	487562
WSC6357_np1212	590576
WSC18153_np1212	12956
WSC25638_np1212	3536
WSC6247_np1212	47866
WSC8527_np1212	274017
WSC26247_np1212	52285
WSC10766_np1212	64667
WSC10593_np1212	697830
WSC17863_np1212	2496
WSC6845_np1212	22484
WSC6845_np1212	84262
WSC12530_np1212	34455
WSC12530_np1212	50482
WSC9253_np1212	4714

## Sheet: TableS10
Table S10. Urban intensity-associated SNPs detected using Gradient Forest in Andrena florea. The contig and SNP position (POS) are reported.
Contig	POS
WSC14130_np1212	1565
WUC25102_np1212	5684
WUC24068_np1212	21015
WSC10009_np1212	2567
WUC24068_np1212	21022
WSC20613_np1212	10359
WUC25693_np1212	11298
WSC22270_np1212	994
WSC24740_np1212	27902
WUC7798_np1212	5178
WSC17578_np1212	56574
WUC13136_np1212	6747
WUC24068_np1212	21031
WSC7868_np1212	24423
WSC4139_np1212	6718
WSC6933_np1212	5355
WSC6933_np1212	5342
WSC7868_np1212	24425
WSC7714_np1212	24667
WSC6933_np1212	3491
WUC28812_np1212	32358
WUC18772_np1212	11641
WSC21116_np1212	10324
WSC26373_np1212	2448
WUC27761_np1212	6714
WUC25872_np1212	2476
WSC6933_np1212	3539
WSC6933_np1212	5407
WUC30153_np1212	2839
WUC21563_np1212	39825
WSC30271_np1212	158541
WSC25835_np1212	50768
WSC10023_np1212	17913
WUC29156_np1212	97427
WUC21105_np1212	14013
WSC28852_np1212	20760
WSC18321_np1212	2277
WUC21604_np1212	487
WSC28906_np1212	44222
WUC30153_np1212	7201
WUC19920_np1212	12116
WUC24367_np1212	21023
WSC8301_np1212	7669
WSC28959_np1212	114051
WSC23876_np1212	16971
WUC25802_np1212	1701
WSC7061_np1212	56404
WSC28852_np1212	4567
WUC27681_np1212	8314
WUC26108_np1212	54505
WUC21105_np1212	16309
WSC20528_np1212	16246
WUC29552_np1212	30499
WSC26961_np1212	11149
WSC20528_np1212	18493
WSC25079_np1212	37722
WSC23673_np1212	216112
WUC28568_np1212	26891
WUC26493_np1212	75050
WSC6076_np1212	5289
WSC10089_np1212	14185
WSC30271_np1212	145348
WSC16634_np1212	31035
WSC8301_np1212	7671
WSC9531_np1212	19068
WSC21025_np1212	12206
WSC23453_np1212	117
WUC29066_np1212	6147
WUC22251_np1212	7395
WSC9531_np1212	19060
WSC27384_np1212	2214
WUC29552_np1212	21985
WUC18061_np1212	8930
WUC21105_np1212	13024
WSC9531_np1212	19050
WSC16634_np1212	28350
WUC28812_np1212	33450
WUC26916_np1212	10329
WSC22233_np1212	62520
WSC16836_np1212	11666
WSC5666_np1212	70170
WSC4659_np1212	12204
WSC23558_np1212	73876
WSC28852_np1212	26331
WUC7452_np1212	3926
WSC8896_np1212	111330
WUC29617_np1212	20885
WUC13959_np1212	13165
WSC6933_np1212	4236
WUC24771_np1212	18516
WUC9663_np1212	5414
WUC29617_np1212	20884
WSC28157_np1212	103282
WUC14293_np1212	6996
WUC13387_np1212	2086
WSC11130_np1212	13579
WSC22759_np1212	10099
WUC11799_np1212	3338
WSC15076_np1212	3646
WUC23045_np1212	755
WUC12685_np1212	327
WSC22529_np1212	6278
WSC25627_np1212	39750
WUC26169_np1212	31882
WUC17740_np1212	3952
WUC27748_np1212	5183
WSC25683_np1212	9409
WSC28852_np1212	28005
WSC11090_np1212	22173
WSC12354_np1212	37117
WSC21025_np1212	12316
WSC22832_np1212	3501
WSC20528_np1212	18525
WSC16497_np1212	4507
WUC29954_np1212	26731
WUC28459_np1212	24824
WSC4659_np1212	11900
WUC26756_np1212	7771
WSC25627_np1212	39045
WSC11130_np1212	13580
WUC11961_np1212	2434
WSC22544_np1212	9085
WSC20551_np1212	232853
WUC30274_np1212	18645
WSC11130_np1212	13614
WSC23903_np1212	2405
WSC20551_np1212	212679
WSC20528_np1212	18486
WSC13459_np1212	3497
WUC27619_np1212	263
WSC15076_np1212	3527
WSC28852_np1212	51658
WSC22832_np1212	10070
WUC13387_np1212	2651
WSC29686_np1212	3468
WSC28852_np1212	6031
WSC20547_np1212	15351
WUC27199_np1212	26224
WSC15560_np1212	14839
WUC24717_np1212	13638
WSC20528_np1212	18487
WSC22233_np1212	65794
WUC28459_np1212	5348
WUC13387_np1212	3778
WSC9536_np1212	71941
WUC29613_np1212	29278
WSC28743_np1212	746
WSC25047_np1212	13245
WUC28459_np1212	7837
WSC26037_np1212	61666
WSC16819_np1212	552
WUC18401_np1212	168
WSC9536_np1212	71940
WUC27383_np1212	51139
WUC25736_np1212	11602
WUC15654_np1212	953
WSC7061_np1212	41468
WSC5904_np1212	31955
WSC11960_np1212	15831
WSC7061_np1212	44227
WSC5676_np1212	7455
WSC10566_np1212	39697
WUC20939_np1212	8385
WUC29886_np1212	75367
WUC22327_np1212	15710
WSC28852_np1212	20065
WUC11799_np1212	3163
WSC20332_np1212	19415
WUC29613_np1212	795
WSC15427_np1212	25436
WUC27199_np1212	26258
WUC11192_np1212	8057
WSC22234_np1212	52269
WSC10384_np1212	40987
WSC15439_np1212	6657
WSC19040_np1212	31224
WSC22262_np1212	16565
WSC11265_np1212	7311
WSC26871_np1212	1706
WSC18485_np1212	27162
WSC28399_np1212	66188
WUC26307_np1212	7076
WUC28643_np1212	2560
WUC29454_np1212	12641
WSC4659_np1212	12254
WUC28459_np1212	10975
WUC11192_np1212	7634
WSC6850_np1212	25886
WUC26463_np1212	6642
WSC22670_np1212	9784
WSC26961_np1212	11139
WSC6153_np1212	64927
WSC9415_np1212	2627
WSC20551_np1212	150551
WSC5676_np1212	63464
WSC28987_np1212	17345
WUC29552_np1212	33666
WSC7714_np1212	18213
WSC27375_np1212	75177
WSC10056_np1212	25390
WSC28460_np1212	17706
WUC11799_np1212	3517
WUC29411_np1212	2799
WSC24606_np1212	37523
WSC21411_np1212	27364
WSC15838_np1212	4006
WSC18580_np1212	1333
WUC26452_np1212	2819
WSC21071_np1212	29613
WSC28089_np1212	7428
WSC6850_np1212	25695
WSC21076_np1212	5846
WSC22081_np1212	37105
WSC12343_np1212	3353
WSC21513_np1212	20533
WSC18321_np1212	2278
WUC24771_np1212	18546
WUC20073_np1212	3149
WSC25692_np1212	14032
WUC29404_np1212	5101
WSC21576_np1212	81056
WSC20528_np1212	15896
WSC18580_np1212	4953
WSC20525_np1212	48372
WSC22759_np1212	12053
WUC21784_np1212	7553
WUC19570_np1212	3331
WSC16173_np1212	2236
WUC27199_np1212	25040
WSC22234_np1212	52270
WSC20863_np1212	9265
WSC18501_np1212	49419
WSC25835_np1212	74
WSC25582_np1212	10823
WSC19330_np1212	126664
WUC27199_np1212	26272
WUC23045_np1212	783
WUC28042_np1212	19443
WSC23845_np1212	4020
WSC9404_np1212	15177
WSC11130_np1212	13503
WSC22081_np1212	11324
WSC16990_np1212	28035
WUC28459_np1212	10743
WSC28460_np1212	61857
WSC8729_np1212	44647
WSC26126_np1212	3723
WUC29622_np1212	7412
WSC9404_np1212	15178
WSC4390_np1212	6683
WUC10481_np1212	1260
WSC28460_np1212	16524
WUC24801_np1212	39024
WUC23407_np1212	6502
WUC22112_np1212	7943
WUC18219_np1212	5936
WSC22759_np1212	12446
WSC16836_np1212	18342
WSC5528_np1212	12943
WSC28460_np1212	19416
WSC29030_np1212	38351
WUC25676_np1212	16970
WUC28042_np1212	14705
WSC20528_np1212	16194
WSC7061_np1212	41380
WUC23109_np1212	675
WUC18907_np1212	17992
WUC23159_np1212	6397
WSC16852_np1212	31034
WUC30274_np1212	16657
WSC15373_np1212	3131
WSC24031_np1212	2960
WUC28643_np1212	2567
WSC8729_np1212	44639
WUC24717_np1212	12654
WUC10423_np1212	3439
WUC26452_np1212	2815
WSC6933_np1212	3972
WSC16993_np1212	7187
WSC16819_np1212	1589
WUC25834_np1212	36587
WSC28460_np1212	19898
WUC18309_np1212	43996
WSC3904_np1212	35013
WUC29551_np1212	14069
WSC28951_np1212	25102
WSC28157_np1212	103309
WSC16836_np1212	18345
WSC26037_np1212	61033
WSC10550_np1212	10000
WUC28055_np1212	26715
WUC18908_np1212	1808
WUC23231_np1212	1812
WSC28145_np1212	56658
WSC15373_np1212	40907
WSC21852_np1212	25445
WUC27199_np1212	17081
WUC25122_np1212	11735
WUC28412_np1212	26113
WSC10569_np1212	8643
WSC14777_np1212	50068
WUC20958_np1212	12073
WSC23849_np1212	50857
WUC30216_np1212	17722
WUC25479_np1212	3189
WSC17111_np1212	157
WUC20903_np1212	10157
WSC25751_np1212	52352
WSC26037_np1212	61048
WSC17611_np1212	33530
WSC25342_np1212	63738
WSC24606_np1212	37367
WUC19265_np1212	22130
WUC18401_np1212	152
WUC27199_np1212	26236
WUC24285_np1212	575
WSC22285_np1212	16444
WUC21632_np1212	16066
WSC26846_np1212	54970
WUC11799_np1212	2364
WSC27305_np1212	14068
WSC27305_np1212	14140
WSC28145_np1212	66642
WSC11130_np1212	13498
WUC18630_np1212	10513
WSC12896_np1212	24172
WSC10056_np1212	23373
WUC25350_np1212	41885
WUC28459_np1212	18656
WSC9536_np1212	71943
WUC19294_np1212	24700
WUC23651_np1212	15417
WSC6850_np1212	25772
WUC28459_np1212	18713
WSC7714_np1212	9103
WSC28460_np1212	17990
WUC21329_np1212	5090
WSC17578_np1212	73583
WUC28459_np1212	40685
WUC21440_np1212	12283
WSC5191_np1212	4860
WUC28655_np1212	37052
WSC25627_np1212	48425
WUC12175_np1212	4617
WUC19930_np1212	700
WSC6933_np1212	159
WSC6086_np1212	11791
WSC26281_np1212	28732
WUC25037_np1212	12528
WUC25988_np1212	27259
WUC28210_np1212	1844
WSC18038_np1212	15357
WSC14781_np1212	20053
WSC28987_np1212	87470
WUC27124_np1212	14401
WUC29552_np1212	20173
WSC10023_np1212	10643
WUC23532_np1212	909
WSC13446_np1212	12070
WUC28154_np1212	35536
WUC29386_np1212	4232
WSC11130_np1212	9508
WSC22752_np1212	51999
WSC25047_np1212	11816
WSC9399_np1212	20877
WSC21244_np1212	8327
WSC17578_np1212	51314
WUC26916_np1212	11510
WSC6850_np1212	25873
WSC23558_np1212	25451
WUC23425_np1212	2658
WSC21659_np1212	98184
WUC22247_np1212	7246
WUC20903_np1212	12481
WUC27780_np1212	37597
WSC28743_np1212	3098
WSC28852_np1212	46852
WSC24606_np1212	37477
WSC6850_np1212	25697
WUC8518_np1212	1469
WSC21025_np1212	27961
WUC13960_np1212	1481
WSC15076_np1212	11903
WUC30274_np1212	15432
WSC11090_np1212	8041
WSC24606_np1212	37366
WUC28643_np1212	2561
WSC19877_np1212	33307
WSC700_np1212	8437
WUC28519_np1212	38581
WSC9536_np1212	71895
WSC20301_np1212	24272
WSC18259_np1212	5649
WUC16006_np1212	3797
WUC28643_np1212	2535
WSC14023_np1212	8177
WUC25358_np1212	11910
WSC9947_np1212	6290
WSC17750_np1212	37419
WSC5983_np1212	19926
WUC24358_np1212	73549
WSC22996_np1212	47604
WUC24629_np1212	55354
WSC27559_np1212	19388
WSC28852_np1212	20652
WSC28852_np1212	27289
WSC21177_np1212	35864
WUC23407_np1212	21694
WUC18625_np1212	5594
WSC20551_np1212	84006
WSC15175_np1212	7521
WUC24801_np1212	31304
WUC24771_np1212	18836
WSC19028_np1212	39856
WSC21133_np1212	23652
WSC25835_np1212	53606
WSC4659_np1212	12135
WUC25654_np1212	40611
WUC27966_np1212	9369
WSC26151_np1212	13822
WUC22405_np1212	33001
WSC26304_np1212	18261
WSC30271_np1212	158607
WSC14255_np1212	4908
WSC21177_np1212	72859
WSC6086_np1212	11806
WSC13446_np1212	4796
WUC28519_np1212	39475
WUC16094_np1212	11418
WSC5384_np1212	4142
WSC18086_np1212	4698
WSC18738_np1212	14152
WUC23231_np1212	1815
WSC27795_np1212	26260
WUC24995_np1212	3681
WSC13124_np1212	2342
WSC25755_np1212	11472
WUC26916_np1212	7277
WUC27966_np1212	9399
WUC25620_np1212	12476
WUC11192_np1212	7919
WSC27375_np1212	100604
WSC6804_np1212	11660
WUC15609_np1212	12122
WUC23207_np1212	11083
WSC15373_np1212	39549
WSC19032_np1212	21506
WSC22529_np1212	7233
WSC19090_np1212	6878
WSC26037_np1212	61674
WSC27952_np1212	772
WSC4390_np1212	33009
WSC16068_np1212	17248
WUC25122_np1212	11745
WSC5894_np1212	76904
WUC22940_np1212	9554
WSC4139_np1212	22799
WUC19331_np1212	16707
WSC21934_np1212	16075
WSC13364_np1212	26139
WUC26916_np1212	11513
WSC5898_np1212	23754
WSC27790_np1212	29074
WSC20232_np1212	7984
WSC25095_np1212	29687
WUC25834_np1212	36591
WSC28460_np1212	17984
WUC15955_np1212	5762
WUC19150_np1212	23553
WSC22914_np1212	44524
WUC20173_np1212	13347
WSC26871_np1212	130670
WSC6153_np1212	21596
WSC19492_np1212	23115
WSC10613_np1212	29034
WSC21906_np1212	7362
WSC9495_np1212	21402
WSC5676_np1212	33120
WSC11130_np1212	9670
WSC26506_np1212	141244
WSC8847_np1212	45010
WUC29910_np1212	11339
WUC16271_np1212	28762
WUC10708_np1212	7186
WSC7061_np1212	64669
WUC11026_np1212	2848
WSC24059_np1212	10835
WSC3165_np1212	4914
WUC26916_np1212	9681
WUC28655_np1212	36109
WUC25036_np1212	18411
WUC28812_np1212	11296
WSC16850_np1212	22347
WSC12354_np1212	8310
WUC21500_np1212	4764
WSC13459_np1212	3278
WUC28213_np1212	9608
WSC13409_np1212	35555
WSC28987_np1212	79256
WSC12584_np1212	18895
WUC16686_np1212	6723
WSC25114_np1212	89820
WUC8458_np1212	5389
WSC8550_np1212	1195
WUC27124_np1212	13731
WSC5666_np1212	70509
WUC29156_np1212	46431
WSC20647_np1212	21431
WSC22980_np1212	14681
WUC16001_np1212	12096
WSC25627_np1212	49052
WUC18494_np1212	4734
WSC15076_np1212	1213
WSC15560_np1212	1705
WSC22529_np1212	33465
WSC21935_np1212	24439
WSC17367_np1212	22563
WSC8523_np1212	3729
WSC30271_np1212	162343
WSC19032_np1212	21508
WUC23407_np1212	13452
WSC22491_np1212	2813
WUC28097_np1212	18573
WSC6682_np1212	12010
WSC3611_np1212	8364
WSC5957_np1212	2937
WUC19920_np1212	3202
WSC28743_np1212	220805
WSC25047_np1212	11846
WUC26599_np1212	51521
WUC23207_np1212	9057
WSC25892_np1212	914
WSC12651_np1212	19989
WSC22832_np1212	6480
WSC26920_np1212	32692
WUC23207_np1212	9048
WSC14479_np1212	16918
WUC15869_np1212	496
WUC24346_np1212	37434
WSC6153_np1212	20787
WUC23110_np1212	33779
WUC25358_np1212	8321
WUC25435_np1212	14593
WUC23407_np1212	23510
WSC5191_np1212	4818
WSC28987_np1212	44671
WSC15076_np1212	4492
WSC8173_np1212	11314
WSC28717_np1212	11455
WUC29552_np1212	20317
WUC20587_np1212	11573
WUC7452_np1212	3915
WSC12894_np1212	8274
WSC29015_np1212	106024
WUC23934_np1212	231
WSC20072_np1212	16948
WSC16836_np1212	11930
WSC8586_np1212	6355
WUC22247_np1212	7257

## Sheet: TableS11
Table S11. Urban intensity-associated SNPs detected using Gradient Forest in Andrena vaga. The contig and SNP position (POS) are reported.
Contig	POS
WSC5969_np1212	129703
WSC16415_np1212	142214
WSC5969_np1212	135641
WSC15151_np1212	31238
WSC5636_np1212	6419
WSC622_np1212	36223
WSC9396_np1212	24226
WSC10975_np1212	83855
WSC12530_np1212	99304
WSC5282_np1212	358778
WSC7205_np1212	506231
WSC6269_np1212	149219
WSC20840_np1212	19232
WSC8613_np1212	449622
WSC10425_np1212	560825
WSC4491_np1212	1669401
WSC11557_np1212	14568
WSC2073_np1212	340306
WSC8156_np1212	155385
WSC20141_np1212	219057
WSC22696_np1212	11138
WSC12052_np1212	21205
WSC12706_np1212	4636
WSC20905_np1212	25422
WSC11383_np1212	161039
WSC12548_np1212	141842
WSC13707_np1212	9050
WSC9519_np1212	7279
WSC37484_np1212	22624
WSC26462_np1212	23850
WSC16002_np1212	20495
WSC9857_np1212	135788
WSC13707_np1212	6804
WSC8573_np1212	180369
WSC20733_np1212	2232
WSC16396_np1212	250808
WSC34475_np1212	3821
WSC8150_np1212	49782
WSC11695_np1212	17745
WSC39704_np1212	97
WSC37466_np1212	800
WSC14355_np1212	301458
WSC16409_np1212	846758
WSC28117_np1212	714
WSC10718_np1212	76790
WSC23066_np1212	56087
WSC37466_np1212	803
WSC27146_np1212	2945
WSC34475_np1212	3839
WSC11314_np1212	50435
WSC18488_np1212	16689
WSC3966_np1212	449540
WSC21607_np1212	5040
WSC23066_np1212	55142
WSC8381_np1212	199371
WSC13330_np1212	16802
WSC20192_np1212	102650
WSC16365_np1212	39581
WSC8590_np1212	126211
WSC16002_np1212	20483
WSC3845_np1212	46628
WSC12779_np1212	7183
WSC14984_np1212	16762
WSC18034_np1212	52619
WSC7861_np1212	42729
WSC15679_np1212	176065
WSC4491_np1212	1500975
WSC21485_np1212	12385
WSC21914_np1212	92966
WSC20708_np1212	29379
WSC23497_np1212	96459
WSC4491_np1212	1511511
WSC5167_np1212	11816
WSC11758_np1212	58517
WSC5290_np1212	88813
WSC13124_np1212	9784
WSC32898_np1212	334
WSC21150_np1212	22100
WSC4580_np1212	9112
WSC17278_np1212	599558
WSC31965_np1212	93953
WSC12822_np1212	6125
WSC14966_np1212	52558
WSC35455_np1212	9251
WSC15543_np1212	140820
WSC4491_np1212	1267792
WSC15076_np1212	3737
WSC31469_np1212	1594
WSC16320_np1212	5394
WSC18235_np1212	83522
WSC3050_np1212	23676
WSC29015_np1212	5121
WSC13260_np1212	10141
WSC7896_np1212	1595469
WSC8493_np1212	11923
WSC1914_np1212	24957
WSC31469_np1212	1614
WSC14229_np1212	42738
WSC38296_np1212	29904
WSC11396_np1212	49084
WSC3217_np1212	396075
WSC7100_np1212	152763
WSC1177_np1212	158500
WSC11389_np1212	60559
WSC8503_np1212	92186
WSC6981_np1212	147756
WSC4491_np1212	1662973
WSC27962_np1212	3007
WSC22696_np1212	9508
WSC10401_np1212	476826
WSC13131_np1212	405
WSC17254_np1212	261454
WSC31360_np1212	39621
WSC14412_np1212	4825
WSC13405_np1212	118847
WSC11383_np1212	161146
WSC16409_np1212	757192
WSC5354_np1212	19999
WSC11893_np1212	73499
WSC21928_np1212	4787
WSC15679_np1212	178530
WSC858_np1212	87974
WSC4601_np1212	321715
WSC18646_np1212	158826
WSC8939_np1212	59937
WSC7861_np1212	42733
WSC17863_np1212	2496
WSC9795_np1212	119220
WSC7808_np1212	38646
WSC12275_np1212	7239
WSC8150_np1212	49774
WSC11396_np1212	49833
WSC7896_np1212	135919
WSC25638_np1212	3536
WSC5634_np1212	453759
WSC11389_np1212	60651
WSC1188_np1212	5235
WSC13369_np1212	59707
WSC10172_np1212	471191
WSC13491_np1212	288663
WSC13330_np1212	33996
WSC7054_np1212	291352
WSC8675_np1212	66244
WSC20840_np1212	19297
WSC21872_np1212	12690
WSC2288_np1212	187673
WSC5600_np1212	230721
WSC1206_np1212	213366
WSC9570_np1212	300950
WSC4797_np1212	2286151
WSC16218_np1212	24661
WSC29849_np1212	944
WSC17640_np1212	96655
WSC18472_np1212	16572
WSC28012_np1212	44159
WSC36153_np1212	2675
WSC9048_np1212	772283
WSC28597_np1212	64078
WSC14229_np1212	42585
WSC12662_np1212	48193
WSC6611_np1212	662226
WSC13369_np1212	59703
WSC30110_np1212	8279
WSC8769_np1212	90479
WSC7981_np1212	185693
WSC19532_np1212	19195
WSC23553_np1212	125374
WSC8115_np1212	332594
WSC42362_np1212	822
WSC13376_np1212	5836
WSC9519_np1212	20857
WSC18469_np1212	40640
WSC24097_np1212	3226
WSC8613_np1212	389485
WSC768_np1212	34460
WSC19186_np1212	9654
WSC7519_np1212	330351
WSC4809_np1212	658483
WSC8150_np1212	245201
WSC6875_np1212	35753
WSC5290_np1212	119022
WSC12779_np1212	3860
WSC5502_np1212	566701
WSC7131_np1212	150124
WSC16597_np1212	93455
WSC19973_np1212	10774
WSC4795_np1212	16430
WSC2041_np1212	219465
WSC10728_np1212	54444
WSC14884_np1212	67772
WSC3538_np1212	69912
WSC5354_np1212	19998
WSC15491_np1212	48967
WSC17423_np1212	33921
WSC24128_np1212	67591
WSC4797_np1212	2153799
WSC7268_np1212	1360486
WSC6050_np1212	12240
WSC9596_np1212	78946
WSC6697_np1212	141830
WSC21435_np1212	7928
WSC16053_np1212	15964
WSC9739_np1212	38783
WSC30482_np1212	595
WSC32792_np1212	4399
WSC23821_np1212	57289
WSC37972_np1212	4236
WSC5658_np1212	316795
WSC10795_np1212	82954
WSC8776_np1212	176057
WSC11448_np1212	25295
WSC13653_np1212	173926
WSC35455_np1212	1654
WSC28463_np1212	682
WSC8527_np1212	210501
WSC36823_np1212	3631
WSC13259_np1212	14008
WSC43631_np1212	2962
WSC5778_np1212	111194
WSC10830_np1212	22921
WSC9226_np1212	130608
WSC4805_np1212	63964
WSC4797_np1212	2508588
WSC22167_np1212	17144
WSC16038_np1212	3298
WSC7137_np1212	5208
WSC11503_np1212	71200
WSC13333_np1212	27406
WSC11540_np1212	155441
WSC7773_np1212	38068
WSC29975_np1212	13400
WSC15231_np1212	408127
WSC27097_np1212	3443
WSC5282_np1212	358854
WSC8621_np1212	447463
WSC27437_np1212	7442
WSC6087_np1212	38900
WSC36463_np1212	4970
WSC7896_np1212	492060
WSC4797_np1212	496842
WSC21145_np1212	3143
WSC9835_np1212	160504
WSC17807_np1212	36454
WSC7126_np1212	86608
WSC8466_np1212	2265
WSC11695_np1212	20427
WSC3761_np1212	74055
WSC33653_np1212	3073
WSC35790_np1212	150662
WSC23821_np1212	62980
WSC20840_np1212	28431
WSC19091_np1212	240975
WSC23497_np1212	47429
WSC11551_np1212	12055
WSC25840_np1212	33223
WSC10411_np1212	444032
WSC16673_np1212	76266
WSC31360_np1212	53969
WSC20763_np1212	9464
WSC32330_np1212	2968
WSC10172_np1212	222394
WSC23862_np1212	93877
WSC15231_np1212	821
WSC11170_np1212	36212
WSC2448_np1212	55086
WSC3917_np1212	20115
WSC8682_np1212	398573
WSC39948_np1212	8664
WSC14469_np1212	15331
WSC4797_np1212	1992977
WSC7870_np1212	43740
WSC4601_np1212	18966
WSC13260_np1212	12538
WSC15679_np1212	176027
WSC33446_np1212	24531
WSC9862_np1212	122892
WSC28033_np1212	10938
WSC16409_np1212	757155
WSC11314_np1212	48921
WSC4188_np1212	92761
WSC8150_np1212	49781
WSC14641_np1212	75794
WSC4983_np1212	69609
WSC11758_np1212	58466
WSC16147_np1212	19871
WSC21150_np1212	17757
WSC17890_np1212	344648
WSC24687_np1212	8063
WSC17004_np1212	6002
WSC5527_np1212	345448
WSC31731_np1212	7006
WSC5624_np1212	1366387
WSC7331_np1212	1073
WSC16400_np1212	276261
WSC27462_np1212	3975
WSC11232_np1212	9541
WSC7254_np1212	8815
WSC10172_np1212	471172
WSC17589_np1212	11458
WUC39424_np1212	1063
WSC9519_np1212	6117
WSC24128_np1212	120572
WSC10172_np1212	471177
WSC20068_np1212	6954
WSC10070_np1212	11506
WSC10830_np1212	151328
WSC37635_np1212	3154
WSC13713_np1212	140577
WSC8939_np1212	66538
WSC13376_np1212	5824
WSC7450_np1212	7305
WSC13294_np1212	13012
WSC13199_np1212	126820
WSC4809_np1212	580943
WSC8600_np1212	16602
WSC15135_np1212	9503
WSC17876_np1212	16308
WSC16396_np1212	315628
WSC20840_np1212	40175
WSC3500_np1212	34818
WSC27087_np1212	10074
WSC12662_np1212	48192
WSC9461_np1212	15691
WSC20985_np1212	12694
WSC2367_np1212	888042
WSC6357_np1212	488997
WSC1086_np1212	267408
WSC10325_np1212	28735
WSC4520_np1212	54116
WSC12953_np1212	32897
WSC12848_np1212	298949
WSC7773_np1212	38066
WSC10876_np1212	35157
WSC27402_np1212	3180
WSC4404_np1212	126900
WSC12759_np1212	96457
WSC20992_np1212	11557
WSC19091_np1212	77837
WSC2367_np1212	956353
WSC13026_np1212	29908
WSC9396_np1212	11798
WSC12642_np1212	162285
WSC8903_np1212	165684
WSC9226_np1212	130640
WSC6339_np1212	21101
WSC7294_np1212	608483
WSC10569_np1212	228
WSC6558_np1212	35086
WSC8071_np1212	130292
WSC16030_np1212	496302
WSC3217_np1212	199837
WSC28443_np1212	34534
WSC1691_np1212	352361
WSC8150_np1212	251328
WSC17502_np1212	4353
WSC11240_np1212	59630
WSC16420_np1212	142891
WSC4956_np1212	343935
WSC4745_np1212	3128
WSC8466_np1212	2264
WSC1193_np1212	291097
WSC1691_np1212	367234
WUC42783_np1212	1583
WSC10569_np1212	39030
WSC11109_np1212	711896
WSC9927_np1212	8728
WSC2142_np1212	103064
WSC28999_np1212	223
WSC9927_np1212	11591
WSC768_np1212	17309
WSC13707_np1212	9063
WSC16569_np1212	411
WSC10425_np1212	552695
WSC6857_np1212	14770
WSC11383_np1212	385368
WSC11746_np1212	9209
WSC4491_np1212	799103
WSC16030_np1212	94542
WSC4491_np1212	161528
WSC21648_np1212	10021
WSC21941_np1212	52013
WSC23582_np1212	5819
WSC3500_np1212	34878
WSC1177_np1212	128553
WSC11290_np1212	16879
WSC10946_np1212	172277
WSC16409_np1212	803814
WSC10975_np1212	161286
WSC14984_np1212	3974
WSC34435_np1212	12921
WUC48289_np1212	4218
WSC8392_np1212	83585
WSC5658_np1212	25029
WSC15966_np1212	333119
WSC5976_np1212	151280
WSC5624_np1212	1015896
WSC30409_np1212	22768
WSC9857_np1212	203811
WSC11396_np1212	49095
WSC5798_np1212	34994
WSC23544_np1212	10932
WSC14017_np1212	7723
WSC20322_np1212	17405
WSC14790_np1212	15976
WSC8776_np1212	201902
WSC8150_np1212	251330

## Sheet: TableS12
Table S12. Urban intensity–associated SNPs detected using latent factor mixed models (LFMM) and Gradient Forest analyses (LFMM ∩ GF) in Andrena florea. For each SNP, the contig identifier and genomic position (POS) are reported. SNPs highlighted in the table correspond to loci that also overlap regions identified as putative selective sweeps based on nSL analyses.
Contig	POS
WSC29686_np1212	3468
WUC30274_np1212	18645
WSC28157_np1212	103282
WUC29156_np1212	97427
WUC28519_np1212	38581
WUC28519_np1212	39475
WSC27790_np1212	29074
WSC28987_np1212	17345
WSC20551_np1212	212679
WUC27619_np1212	263
WSC26920_np1212	32692
WSC25627_np1212	48425
WSC25755_np1212	11472
WSC26037_np1212	61048
WSC26037_np1212	61666
WSC26037_np1212	61674
WSC22491_np1212	2813
WSC25079_np1212	37722
WUC24771_np1212	18516
WUC24771_np1212	18546
WSC24606_np1212	37477
WSC25095_np1212	29687
WSC23903_np1212	2405
WUC24346_np1212	37434
WUC20958_np1212	12073
WSC17578_np1212	56574
WSC21025_np1212	12206
WSC21025_np1212	12316
WSC21411_np1212	27364
WSC18580_np1212	4953
WUC21105_np1212	16309
WSC20547_np1212	15351
WUC19331_np1212	16707
WSC19032_np1212	21506
WSC19032_np1212	21508
WUC21784_np1212	7553
WSC6153_np1212	20787
WSC6086_np1212	11791
WSC6086_np1212	11806
WSC16850_np1212	22347
WSC15373_np1212	40907
WUC7452_np1212	3915
WSC4139_np1212	6718
WUC12175_np1212	4617
WSC14255_np1212	4908
WUC11961_np1212	2434
WSC13446_np1212	12070
WUC13960_np1212	1481
WSC14781_np1212	20053
WSC15076_np1212	3646

## Sheet: TableS13
Table S13. Urban intensity–associated SNPs detected using latent factor mixed models (LFMM) and Gradient Forest analyses (LFMM ∩ GF) in Andrena vaga. For each SNP, the contig identifier and genomic position (POS) are reported. SNPs highlighted in the table correspond to loci that also overlap regions identified as putative selective sweeps based on nSL analyses.
Contig	POS
WSC11695_np1212	20427
WSC3761_np1212	74055
WSC3217_np1212	396075
WSC16420_np1212	142891
WSC1177_np1212	158500
WSC12275_np1212	7239
WSC4956_np1212	343935
WSC26462_np1212	23850
WSC8381_np1212	199371
WSC20840_np1212	19297
WSC28117_np1212	714
WSC7137_np1212	5208
WSC4580_np1212	9112
WSC25840_np1212	33223
WSC11758_np1212	58517
WSC15151_np1212	31238
WSC20985_np1212	12694
WSC32898_np1212	334
WSC16320_np1212	5394
WSC4491_np1212	1669401
WSC8613_np1212	389485
WSC8613_np1212	449622
WSC12953_np1212	32897
WSC30110_np1212	8279
WSC8466_np1212	2264
WSC8466_np1212	2265
WSC11551_np1212	12055
WSC11232_np1212	9541
WSC5502_np1212	566701
WSC4188_np1212	92761
WSC37466_np1212	800
WSC37466_np1212	803
WSC20733_np1212	2232
WSC10411_np1212	444032
WSC13330_np1212	33996
WSC3845_np1212	46628
WSC11557_np1212	14568
WSC768_np1212	17309
WSC28999_np1212	223
WSC10425_np1212	552695
WSC7981_np1212	185693
WSC9396_np1212	24226
WSC11383_np1212	161039
WSC23821_np1212	57289
WSC10728_np1212	54444
WSC34475_np1212	3839
WSC7808_np1212	38646
WSC2367_np1212	956353
WSC4809_np1212	580943
WSC9835_np1212	160504
WSC32792_np1212	4399
WSC13369_np1212	59703
WSC13369_np1212	59707
WSC11109_np1212	711896
WSC13707_np1212	6804
WSC13707_np1212	9050
WSC13707_np1212	9063
WSC20708_np1212	29379
WSC18034_np1212	52619
WSC7205_np1212	506231
WSC33446_np1212	24531
WSC34435_np1212	12921
WSC14017_np1212	7723
WSC5634_np1212	453759
WSC16400_np1212	276261
WSC9857_np1212	203811
WSC1914_np1212	24957
WSC11240_np1212	59630
WSC4983_np1212	69609
WSC1206_np1212	213366
WSC12706_np1212	4636
WSC5658_np1212	25029
WSC25638_np1212	3536
WSC17863_np1212	2496

## Sheet: TableS14
Table S14. Annotation of the genes identified to be associated with urban intensity using LFMM ∩ GF in Andrena florea. The contig, SNP position (POS), gene and protein (product) are reported. SNPs highlighted in the table correspond to loci that also overlap regions identified as putative selective sweeps based on nSL analyses.
Contig	POS	Gene ID	Product
WSC29686_np1212	3468	LOC726180	transcription factor SOX-2-like
WUC30274_np1212	18645	LOC102656541	uncharacterized protein LOC102656541
WUC30274_np1212	18645	LOC551376	activating signal cointegrator 1 complex subunit 1
WUC30274_np1212	18645	LOC100578450	histone-lysine N-methyltransferase SETD2
WUC30274_np1212	18645	LOC107964839	uncharacterized protein LOC107964839
WUC30274_np1212	18645	LOC409637	60S ribosomal protein L23a
WUC30274_np1212	18645	LOC551888	WASH complex subunit 4
WUC30274_np1212	18645	LOC412504	CUE domain-containing protein 1
WUC30274_np1212	18645	LOC726811	protein-lysine N-methyltransferase EEF2KMT
WUC30274_np1212	18645	LOC726822	geranylgeranyl transferase type-2 subunit beta
WUC30274_np1212	18645	LOC726778	pre-mRNA-splicing factor ATP-dependent RNA helicase PRP16
WUC30274_np1212	18645	LOC409353	WD repeat-containing protein 43
WUC30274_np1212	18645	LOC724870	NADPH--cytochrome P450 reductase
WSC28157_np1212	103282	LOC102654452	uncharacterized protein LOC102654452
WSC28157_np1212	103282	LOC725119	phospholipase D2
WSC28157_np1212	103282	LOC725164	serine-rich adhesin for platelets
WSC28157_np1212	103282	LOC725743	signal recognition particle 9 kDa protein
WSC28157_np1212	103282	LOC411452	band 4.1-like protein 4
WSC27790_np1212	29074	LOC413931	dynactin subunit 1
WSC27790_np1212	29074	LOC412478	nuclear inhibitor of protein phosphatase 1
WSC27790_np1212	29074	LOC413959	multidrug resistance-associated protein 4
WSC27790_np1212	29074	LOC410129	casein kinase I
WSC27790_np1212	29074	LOC552766	tubulin alpha chain
WSC27790_np1212	29074	LOC725115	poly(U)-binding-splicing factor half pint
WSC27790_np1212	29074	LOC100578218	NADH dehydrogenase [ubiquinone] 1 alpha subcomplex assembly factor 2
WSC27790_np1212	29074	LOC408519	serine/threonine-protein kinase 10-A
WSC27790_np1212	29074	LOC100578286	flavin-containing monooxygenase FMO GS-OX-like 2
WSC20551_np1212	212679	LOC551957	headcase protein
WSC25627_np1212	48425	LOC724925	lamin B receptor
WSC25627_np1212	48425	LOC411065	monocarboxylate transporter 14
WSC25627_np1212	48425	LOC725015	monocarboxylate transporter 3
WSC25627_np1212	48425	LOC552195	uncharacterized protein LOC552195
WSC25755_np1212	11472	LOC724548	integrin alpha-PS2
WSC25755_np1212	11472	LOC724687	disks large-associated protein 5
WSC26037_np1212	61048	LOC100577945	furin-like protease 1
WSC26037_np1212	61666	LOC100577945	furin-like protease 1
WSC26037_np1212	61674	LOC100577945	furin-like protease 1
WSC25079_np1212	37722	LOC100578925	furin-like protease 1
WSC24606_np1212	37477	LOC724319	netrin-A-like
WUC20958_np1212	12073	LOC409930	putative ATP synthase subunit f%2C mitochondrial
WUC20958_np1212	12073	LOC409931	protein FAM69C
WUC20958_np1212	12073	LOC725343	alkyldihydroxyacetonephosphate synthase
WUC20958_np1212	12073	LOC725306	TATA-binding protein-associated factor 172
WSC21411_np1212	27364	LOC413222	lamin Dm0
WSC21411_np1212	27364	LOC409783	uncharacterized LOC409783
WSC21411_np1212	27364	LOC551717	neuropeptide CCHamide 1
WSC21411_np1212	27364	LOC412782	nucleoside diphosphate kinase 7
WSC21411_np1212	27364	LOC725192	major facilitator superfamily domain-containing protein 6-A
WSC21411_np1212	27364	LOC113219048	uncharacterized protein LOC113219048
WSC21411_np1212	27364	LOC100576383	alpha-Mannosidase class I a
WUC21105_np1212	16309	LOC100576383	alpha-Mannosidase class I a
WUC19331_np1212	16707	LOC409733	myb protein
WUC21784_np1212	7553	LOC409921	zinc finger protein Elbow
WUC21784_np1212	7553	LOC724831	uncharacterized protein LOC724831
WSC6153_np1212	20787	LOC102654001	uncharacterized LOC102654001
WSC15373_np1212	40907	LOC413382	SAM and SH3 domain-containing protein 1
WUC12175_np1212	4617	LOC100577759	uncharacterized protein LOC100577759
WUC12175_np1212	4617	LOC410001	Rab3 interacting molecule
WUC11961_np1212	2434	LOC413382	SAM and SH3 domain-containing protein 1
WSC15076_np1212	3646	LOC410470	polypeptide N-acetylgalactosaminyltransferase 9
WSC19032_np1212	21506	LOC409177	kinase D-interacting substrate of 220 kDa B
WSC19032_np1212	21508	LOC409177	kinase D-interacting substrate of 220 kDa B
WSC14255_np1212	4908	LOC725343	alkyldihydroxyacetonephosphate synthase

## Sheet: TableS15
Table S15. Annotation of the genes identified to be associated with urban intensity using LFMM ∩ GF in Andrena vaga. The contig, SNP position (POS), gene and protein (product) are reported. SNPs highlighted in the table correspond to loci that also overlap regions identified as putative selective sweeps based on nSL analyses.
Contig	POS	Gene	Product
WSC3217_np1212	396075	LOC410639	alpha-methyldopa hypersensitive protein
WSC3217_np1212	396075	LOC410658	LIM/homeobox protein Lhx3
WSC3217_np1212	396075	LOC726338	nuclear pore complex protein Nup88
WSC3217_np1212	396075	LOC413137	ribosomal protein L15
WSC3217_np1212	396075	LOC725703	uncharacterized protein LOC725703
WSC3217_np1212	396075	LOC552792	transient receptor potential cation channel subfamily V member 5
WSC3217_np1212	396075	LOC102655592	coiled-coil domain-containing protein 103
WSC3217_np1212	396075	LOC409789	uncharacterized peptidase C1-like protein F26E4.3
WSC3217_np1212	396075	LOC413138	probable phospholipid-transporting ATPase IIA
WSC3217_np1212	396075	LOC408532	myophilin
WSC3217_np1212	396075	LOC102653784	uncharacterized protein LOC102653784
WSC3217_np1212	396075	LOC100577112	astakine
WSC3217_np1212	396075	LOC725468	AN1-type zinc finger protein 1
WSC3217_np1212	396075	LOC102653956	anaphase-promoting complex subunit 13
WSC3217_np1212	396075	LOC107965562	muscle-specific protein 20
WSC3217_np1212	396075	LOC410618	transmembrane protein 161B
WSC3217_np1212	396075	LOC551459	protein YIF1B
WSC3217_np1212	396075	LOC409678	ankycorbin
WSC3217_np1212	396075	LOC725093	phosphofurin acidic cluster sorting protein 2
WSC3217_np1212	396075	LOC727408	slit homolog 1 protein
WSC3217_np1212	396075	LOC100577587	cytospin-A
WSC1177_np1212	158500	LOC102656442	splicing factor 3B subunit 5
WSC1177_np1212	158500	LOC413889	cytoplasmic tRNA 2-thiolation protein 1
WSC1177_np1212	158500	LOC409295	mitochondrial E3 ubiquitin protein ligase 1
WSC1177_np1212	158500	LOC409965	cyclin-dependent kinase 12
WSC1177_np1212	158500	LOC724921	uncharacterized protein LOC724921
WSC7137_np1212	5208	LOC102654448	zinc finger domain-containing protein tiptop
WSC15151_np1212	31238	LOC413264	cytochrome b5-related protein
WSC15151_np1212	31238	LOC412254	BUB3-interacting and GLEBS motif-containing protein ZNF207
WSC15151_np1212	31238	LOC113218568	protein yellow-like
WSC15151_np1212	31238	LOC409843	myosin heavy chain%2C muscle 4
WSC15151_np1212	31238	LOC409242	protein PRRC2C
WSC8613_np1212	389485	Ubx	ultrabithorax
WSC12953_np1212	32897	LOC410573	synaptogenesis protein syg-2
WSC5502_np1212	566701	LOC113219050	uncharacterized protein LOC113219050
WSC5502_np1212	566701	LOC100577165	uncharacterized protein LOC100577165
WSC5502_np1212	566701	LOC408277	uncharacterized protein LOC408277
WSC5502_np1212	566701	LOC408867	alpha%2Calpha-trehalose-phosphate synthase [UDP-forming]
WSC4188_np1212	92761	LOC100578698	uncharacterized LOC100578698
WSC4188_np1212	92761	LOC100578051	uncharacterized protein LOC100578051
WSC10411_np1212	444032	LOC551206	uncharacterized protein LOC551206
WSC10411_np1212	444032	LOC413562	rho guanine nucleotide exchange factor 17
WSC11557_np1212	14568	LOC552799	uncharacterized protein LOC552799
WSC11557_np1212	14568	LOC100578413	uncharacterized protein LOC100578413
WSC11557_np1212	14568	LOC413427	uncharacterized protein LOC413427
WSC11557_np1212	14568	LOC409870	minor histocompatibility antigen H13
WSC11557_np1212	14568	LOC409978	proteasome subunit beta type-2
WSC11557_np1212	14568	LOC102653601	zinc finger protein 85
WSC768_np1212	17309	LOC412853	tripartite motif-containing protein brain tumor
WSC10425_np1212	552695	LOC100578259	zinc finger HIT domain-containing protein 2
WSC10425_np1212	552695	LOC724264	NADH dehydrogenase [ubiquinone] 1 alpha subcomplex subunit 7
WSC10425_np1212	552695	Sod1	superoxide dismutase 1
WSC10425_np1212	552695	eve	segmentation protein even-skipped
WSC10425_np1212	552695	mGlutR1	metabotropic Glutamate Receptor
WSC10425_np1212	552695	Eif3h	eukaryotic translation initiation factor 3 subunit H
WSC10425_np1212	552695	LOC724175	probable cytochrome P450 304a1
WSC10425_np1212	552695	LOC100577931	TELO2-interacting protein 2
WSC10425_np1212	552695	LOC551182	phosphatidylinositol 4-kinase alpha
WSC10425_np1212	552695	LOC725481	uncharacterized protein LOC725481
WSC10425_np1212	552695	LOC551644	40S ribosomal protein S15
WSC10425_np1212	552695	LOC102654594	WD repeat-containing protein 18
WSC10425_np1212	552695	LOC411748	protein kinase C-binding protein NELL1
WSC9396_np1212	24226	LOC113219185	uncharacterized LOC113219185
WSC11383_np1212	161039	LOC552631	transmembrane protein 26
WSC11383_np1212	161039	LOC725020	uncharacterized protein LOC725020
WSC11383_np1212	161039	LOC100577488	uncharacterized protein LOC100577488
WSC11383_np1212	161039	LOC413029	serine/threonine-protein kinase OSR1
WSC11383_np1212	161039	LOC413556	putative sodium-dependent multivitamin transporter
WSC11383_np1212	161039	LOC409969	tRNA-dihydrouridine(47) synthase [NAD(P)(+)]-like
WSC7808_np1212	38646	LOC726819	ATP-dependent RNA helicase DDX51
WSC7808_np1212	38646	LOC413215	lachesin
WSC4809_np1212	580943	LOC410655	lachesin
WSC9835_np1212	160504	LOC410375	uncharacterized protein LOC410375
WSC13369_np1212	59703	LOC100577324	probable cyclin-dependent serine/threonine-protein kinase DDB_G0292550
WSC13369_np1212	59703	LOC726188	uncharacterized protein LOC726188
WSC13369_np1212	59703	LOC551510	PDZ domain-containing protein sprite
WSC13369_np1212	59707	LOC100577324	probable cyclin-dependent serine/threonine-protein kinase DDB_G0292550
WSC13369_np1212	59707	LOC726188	uncharacterized protein LOC726188
WSC13369_np1212	59707	LOC551510	PDZ domain-containing protein sprite
WSC11109_np1212	711896	LOC552397	Krueppel-like factor 6
WSC13707_np1212	6804	eve	segmentation protein even-skipped
WSC13707_np1212	9050	eve	segmentation protein even-skipped
WSC13707_np1212	9063	eve	segmentation protein even-skipped
WSC7205_np1212	506231	LOC726415	LIM/homeobox protein Lhx9
WSC5634_np1212	453759	NLG-4	neuroligin 4
WSC9857_np1212	203811	Eif3h	eukaryotic translation initiation factor 3 subunit H
WSC9857_np1212	203811	LOC413831	sorting nexin lst-4
WSC9857_np1212	203811	LOC727247	non-structural maintenance of chromosomes element 1 homolog
WSC9857_np1212	203811	LOC102656137	coiled-coil domain-containing protein 174
WSC9857_np1212	203811	LOC727249	calcium/calmodulin-dependent protein kinase type 1
WSC9857_np1212	203811	LOC727260	uncharacterized protein LOC727260
WSC9857_np1212	203811	LOC727239	uncharacterized protein LOC727239
WSC9857_np1212	203811	LOC727230	eukaryotic translation initiation factor 4E transporter
WSC3761_np1212	74055	LOC100576797	acyl-CoA Delta(11) desaturase
WSC1914_np1212	24957	LOC100577598	formin-1

## Sheet: TableS16
Table S16. Gene ontology enrichment analysis of LFMM ∩ GF urban intensity associated SNPs in Andrena florea. GO.ID: Identifier for the Gene Ontology term. Term: Description or name of the GO term associated with the GO.ID. Annotated: The total number of genes in the background set that are annotated with the specific GO term. Significant: Number of genes in our list of interest that are annotated…
Biological Process	GO.ID	Term	Annotated	Significant	Expected	Elim p-value
1	GO:0018022	peptidyl-lysine methylation	12	2	0.08	0.003
2	GO:0051128	regulation of cellular component organization	550	10	3.83	0.004
3	GO:0008078	mesodermal cell migration	17	2	0.12	0.0061
4	GO:0048588	developmental cell growth	68	3	0.47	0.0116
5	GO:0008284	positive regulation of cell population proliferation	69	3	0.48	0.0121
6	GO:0016049	cell growth	131	4	0.91	0.0128
7	GO:0015718	monocarboxylic acid transport	28	2	0.2	0.016
8	GO:0007424	open tracheal system development	218	5	1.52	0.0173
9	GO:0008347	glial cell migration	30	2	0.21	0.0183
10	GO:0000902	cell morphogenesis	488	8	3.4	0.0185
11	GO:0007517	muscle organ development	82	3	0.57	0.0192
12	GO:0060541	respiratory system development	225	5	1.57	0.0195
13	GO:0033043	regulation of organelle organization	228	5	1.59	0.0205
14	GO:0051301	cell division	228	5	1.59	0.0205
15	GO:0007051	spindle organization	89	3	0.62	0.0238
16	GO:0061640	cytoskeleton-dependent cytokinesis	90	3	0.63	0.0245
17	GO:0007431	salivary gland development	92	3	0.64	0.0259
18	GO:0035272	exocrine system development	92	3	0.64	0.0259
19	GO:0035010	encapsulation of foreign target	37	2	0.26	0.0271
20	GO:0000910	cytokinesis	98	3	0.68	0.0305
21	GO:0009888	tissue development	538	8	3.75	0.031
22	GO:0007010	cytoskeleton organization	543	8	3.78	0.0326
23	GO:0030036	actin cytoskeleton organization	258	5	1.8	0.0328
24	GO:0048210	Golgi vesicle fusion to target membrane	5	1	0.03	0.0344
25	GO:0046580	negative regulation of Ras protein signal transduction	5	1	0.03	0.0344
26	GO:0018344	protein geranylgeranylation	5	1	0.03	0.0344
27	GO:0031340	positive regulation of vesicle fusion	5	1	0.03	0.0344
28	GO:0051255	spindle midzone assembly	5	1	0.03	0.0344
29	GO:0042537	benzene-containing compound metabolic process	5	1	0.03	0.0344
30	GO:0120252	hydrocarbon metabolic process	5	1	0.03	0.0344
31	GO:0140694	membraneless organelle assembly	181	4	1.26	0.0367
32	GO:0030029	actin filament-based process	271	5	1.89	0.0393
33	GO:0007492	endoderm development	6	1	0.04	0.0411
34	GO:1903083	protein localization to condensed chromosome	6	1	0.04	0.0411
35	GO:0099514	synaptic vesicle cytoskeletal transport	6	1	0.04	0.0411
36	GO:0099517	synaptic vesicle transport along microtubule	6	1	0.04	0.0411
37	GO:0071459	protein localization to chromosome, centromeric region	6	1	0.04	0.0411
38	GO:0035169	lymph gland plasmatocyte differentiation	6	1	0.04	0.0411
39	GO:0007506	gonadal mesoderm development	6	1	0.04	0.0411
40	GO:0034501	protein localization to kinetochore	6	1	0.04	0.0411
41	GO:0001706	endoderm formation	6	1	0.04	0.0411
42	GO:0045445	myoblast differentiation	6	1	0.04	0.0411
43	GO:0042127	regulation of cell population proliferation	188	4	1.31	0.0412
44	GO:0048675	axon extension	49	2	0.34	0.0455
45	GO:0007608	sensory perception of smell	195	4	1.36	0.0461
46	GO:0048791	calcium ion-regulated exocytosis of neurotransmitter	7	1	0.05	0.0478
47	GO:0018342	protein prenylation	7	1	0.05	0.0478
48	GO:0048644	muscle organ morphogenesis	7	1	0.05	0.0478
49	GO:0043149	stress fiber assembly	7	1	0.05	0.0478
50	GO:0031338	regulation of vesicle fusion	7	1	0.05	0.0478
51	GO:0097354	prenylation	7	1	0.05	0.0478
52	GO:0035170	lymph gland crystal cell differentiation	7	1	0.05	0.0478
53	GO:0016330	second mitotic wave involved in compound eye morphogenesis	7	1	0.05	0.0478
54	GO:0007523	larval visceral muscle development	7	1	0.05	0.0478
55	GO:0042065	glial cell growth	7	1	0.05	0.0478
56	GO:0051058	negative regulation of small GTPase mediated signal transduction	7	1	0.05	0.0478
57	GO:0009642	response to light intensity	7	1	0.05	0.0478
58	GO:0051492	regulation of stress fiber assembly	7	1	0.05	0.0478
Molecular functions	GO.ID	Term	Annotated	Significant	Expected	Elim p-value
1	GO:0050661	NADP binding	21	3	0.14	0.00033
2	GO:0016709	oxidoreductase activity, acting on paired donors, with incorporation or reduction of molecular oxygen, NAD(P)H as one donor, and incorporation of one atom of oxygen	8	2	0.05	0.00117
3	GO:0050660	flavin adenine dinucleotide binding	40	3	0.26	0.00225
4	GO:0016279	protein-lysine N-methyltransferase activity	20	2	0.13	0.00752
5	GO:0045505	dynein intermediate chain binding	21	2	0.14	0.00828
6	GO:0003774	cytoskeletal motor activity	73	3	0.48	0.01217
7	GO:0008028	monocarboxylic acid transmembrane transporter activity	26	2	0.17	0.01255
8	GO:0050839	cell adhesion molecule binding	218	5	1.44	0.01392
9	GO:0019838	growth factor binding	28	2	0.18	0.01447
10	GO:0045296	cadherin binding	153	4	1.01	0.01793
11	GO:0005488	binding	6320	47	41.74	0.01925
12	GO:0016765	transferase activity, transferring alkyl or aryl (other than methyl) groups	33	2	0.22	0.0198
13	GO:0004571	mannosyl-oligosaccharide 1,2-alpha-mannosidase activity	5	1	0.03	0.0326
14	GO:0008318	protein prenyltransferase activity	5	1	0.03	0.0326
15	GO:0050431	transforming growth factor beta binding	5	1	0.03	0.0326
16	GO:0005123	death receptor binding	6	1	0.04	0.03899
17	GO:0031434	mitogen-activated protein kinase kinase binding	6	1	0.04	0.03899
18	GO:0004559	alpha-mannosidase activity	6	1	0.04	0.03899
19	GO:0017134	fibroblast growth factor binding	6	1	0.04	0.03899
20	GO:0043522	leucine zipper domain binding	6	1	0.04	0.03899
21	GO:0015924	mannosyl-oligosaccharide mannosidase activity	6	1	0.04	0.03899
22	GO:0016653	oxidoreductase activity, acting on NAD(P)H, heme protein as acceptor	6	1	0.04	0.03899
23	GO:0010181	FMN binding	7	1	0.05	0.04534
24	GO:0004653	polypeptide N-acetylgalactosaminyltransferase activity	7	1	0.05	0.04534
25	GO:0005521	lamin binding	7	1	0.05	0.04534
26	GO:0070402	NADPH binding	7	1	0.05	0.04534
27	GO:0001968	fibronectin binding	7	1	0.05	0.04534
28	GO:0015923	mannosidase activity	7	1	0.05	0.04534
29	GO:0005172	vascular endothelial growth factor receptor binding	7	1	0.05	0.04534
Cellular components	GO.ID	Term	Annotated	Significant	Expected	Elim p-value
1	GO:0031616	spindle pole centrosome	10	2	0.07	0.0022
2	GO:0035371	microtubule plus-end	11	2	0.08	0.0027
3	GO:0005938	cell cortex	210	6	1.52	0.0039
4	GO:0005637	nuclear inner membrane	19	2	0.14	0.0081
5	GO:0035579	specific granule membrane	24	2	0.17	0.0128
6	GO:0099738	cell cortex region	71	3	0.51	0.0145
7	GO:0042025	host cell nucleus	37	2	0.27	0.0291
8	GO:0033647	host intracellular organelle	39	2	0.28	0.0321
9	GO:0033648	host intracellular membrane-bounded organelle	39	2	0.28	0.0321
10	GO:0030286	dynein complex	40	2	0.29	0.0337
11	GO:0043656	host intracellular region	41	2	0.3	0.0352
12	GO:0033646	host intracellular part	41	2	0.3	0.0352
13	GO:1904115	axon cytoplasm	5	1	0.04	0.0357
14	GO:0018995	host cellular component	42	2	0.3	0.0368
15	GO:0033643	host cell part	42	2	0.3	0.0368
16	GO:0099568	cytoplasmic region	179	4	1.29	0.0401
17	GO:0099569	presynaptic cytoskeleton	6	1	0.04	0.0426
18	GO:0031527	filopodium membrane	6	1	0.04	0.0426
19	GO:0070732	spindle envelope	6	1	0.04	0.0426
20	GO:0048788	cytoskeleton of presynaptic active zone	6	1	0.04	0.0426
21	GO:0042581	specific granule	46	2	0.33	0.0434
22	GO:0030139	endocytic vesicle	113	3	0.82	0.0481
23	GO:0030877	beta-catenin destruction complex	7	1	0.05	0.0496

[truncated: 6 more sheets: TableS17, TableS18, TableS19, TableS20, TableS21, TableS22]
